# Supplementary material for: Patient-Reported Outcome Measures for assessing functioning, disability, and health of people with spinal cord injury – a scoping review
Source: J Spinal Cord Med. 2025 May 5;49(2):220–40. doi: 10.1080/10790268.2025.2477364 (PMC12931359; doi:10.1080/10790268.2025.2477364)
Supplement: Supplementary_Table3_List_of_PROMs_extracted.xlsx [file YSCM_A_2477364_SM7769.xlsx]

## Sheet: Table1
	Supplementary table 3. List of PROMs extracted from included articles.
	15D
	Dahlberg, A., Alaranta, H., & Sintonen, H. (2005). Health-related quality of life in persons with traumatic spinal cord lesion in Helsinki. Journal of rehabilitation medicine, 37(5), 312-316.
	Kannisto, M., & Sintonen, H. (1997). Later health-related quality of life in adults who have sustained spinal cord injury in childhood. Spinal Cord, 35(11), 747-751.
	Acceptance and Action Questionnaire II AAQ2
	Han, A., Yuen, H. K., & Wilroy, J. D. (2022). Exploring associations of psychological inflexibility with depressive symptoms, anxiety, and stress in individuals living with a spinal cord injury: A cross-sectional study. Rehabilitation psychology, 67(2), 170.
	Waldron-Perrine, B., Kisser, J., Robinett, E., Hanks, R. A., & Kratz, A. (2022). Association between Acceptance and Commitment Therapy (ACT) processes and depressive symptoms and pain interference in persons with spinal cord injury (SCI). Rehabilitation psychology, 67(4), 602.
	Acceptance of Disability Scale AD
	Miller, S. M., Chan, F., Ferrin, J. M., Lin, C. P., & Chan, J. Y. (2008). Confirmatory factor analysis of the World Health Organization quality of life questionnaire—brief version for individuals with spinal cord injury. Rehabilitation Counseling Bulletin, 51(4), 221-228.
	Elliott, T. R. (1999). Social problem-solving abilities and adjustment to recent-onset spinal cord injury. Rehabilitation Psychology, 44(4), 315.
	Activation-Deactivation Adjective Check List AD-ACL
	Chen, C. H., Jeng, M. C., Fung, C. P., Doong, J. L., & Chuang, T. Y. (2009). Psychological benefits of virtual reality for patients in rehabilitation therapy. Journal of sport rehabilitation, 18(2), 258-268.
	Activities Specific Balance Confidence Scale ABC
	Saraf, P., Rafferty, M. R., Moore, J. L., Kahn, J. H., Hendron, K., Leech, K., & Hornby, T. G. (2010). Daily stepping in individuals with motor incomplete spinal cord injury. Physical therapy, 90(2), 224-235.
	Shah, G., Oates, A. R., Arora, T., Lanovaz, J. L., & Musselman, K. E. (2017). Measuring balance confidence after spinal cord injury: the reliability and validity of the Activities-specific Balance Confidence Scale. The journal of spinal cord medicine, 40(6), 768-776.
	Foster, H., DeMark, L., Spigel, P. M., Rose, D. K., & Fox, E. J. (2016). The effects of backward walking training on balance and mobility in an individual with chronic incomplete spinal cord injury: A case report. Physiotherapy theory and practice, 32(7), 536-545.
	Adaptation to Disability Scale revised ADS-R
	Duchnick, J. J., Letsch, E. A., & Curtiss, G. (2009). Coping effectiveness training during acute rehabilitation of spinal cord injury/dysfunction: a randomized clinical trial. Rehabilitation Psychology, 54(2), 123.
	Adult Dispositional Hope Scale ADHS
	Miller Smedema, S., Catalano, D., & Ebener, D. J. (2010). The relationship of coping, self-worth, and subjective well-being: A structural equation model. Rehabilitation Counseling Bulletin, 53(3), 131-142.
	AFQ-8
	Belinchón-deMiguel, P., Ruisoto-Palomera, P., & Clemente-Suárez, V. J. (2019). Psychophysiological stress response of a paralympic athlete during an ultra-endurance event. A case study. Journal of medical systems, 43, 1-7.
	Alcohol Smoking and Substance Involvement Screening Test ASSIST
	Krause, J. S., Dismuke-Greer, C. E., Reed, K. S., & Li, C. (2020). Employment status, hours working, and gainful earnings after spinal cord injury: relationship with pain, prescription medications for pain, and nonprescription opioid use. Spinal cord, 58(3), 275-283.
	Alcohol use Disorders Identification Test AUDIT-C
	Budd, M. A., Dixon, T. M., Barnett, S. D., Njoh, E., Goetz, L. L., & Ottomanelli, L. (2017). Examination of traumatic brain injury exposure among veterans with spinal cord injury. Rehabilitation psychology, 62(3), 345.
	Williams, R. T., Wilson, C. S., Heinemann, A. W., Lazowski, L. E., Fann, J. R., & Bombardier, C. H. (2014). Identifying depression severity risk factors in persons with traumatic spinal cord injury. Rehabilitation psychology, 59(1), 50.
	Vives Alvarado, J. R., Miranda-Cantellops, N., Jackson, S. N., & Felix, E. R. (2022). Access limitations and level of psychological distress during the COVID-19 pandemic in a geographically-limited sample of individuals with spinal cord injury. The journal of spinal cord medicine, 45(5), 700-709.
	Anxiety Sensitivity Index ASI
	Börsbo, B., Gerdle, B., & Peolsson, M. (2010). Impact of the interaction between self-efficacy, symptoms and catastrophising on disability, quality of life and health in with chronic pain patients. Disability and rehabilitation, 32(17), 1387-1396.
	Börsbo, B., Peolsson, M., & Gerdle, B. (2009). The complex interplay between pain intensity, depression, anxiety and catastrophising with respect to quality of life and disability. Disability and rehabilitation, 31(19), 1605-1613.
	AOSpine PROST
	Sadiqi, S., Dvorak, M. F., Vaccaro, A. R., Schroeder, G. D., Post, M. W., Benneker, L. M., ... & Oner, F. C. (2020). Reliability and validity of the english version of the AOSpine PROST (Patient Reported Outcome Spine Trauma). Spine, 45(17), E1111.
	Buijs, G. S., de Gendt, E. E., Sadiqi, S., Post, M. W., Muijs, S. P., & Oner, F. C. (2022). Long-Term Reliability and Validity of the AO Spine PROST (Patient-Reported Outcome Spine Trauma). Spine, 47(17), E562-E569.
	Appraisals of Disability Primary and Secondary Scale ADAPSS
	Byra, S. (2022). Associations between post-traumatic growth and wisdom in people with long-term paraplegia–the role of disability appraisals and participation. Disability and Rehabilitation, 44(14), 3510-3517.
	Van Middendorp, J. J., Watkins, F., Park, C., & Landymore, H. (2015). Eye-tracking computer systems for inpatients with tetraplegia: findings from a feasibility study. Spinal cord, 53(3), 221-225.
	Kennedy, P., Smithson, E., McClelland, M., Short, D., Royle, J., & Wilson, C. (2010). Life satisfaction, appraisals and functional outcomes in spinal cord-injured people living in the community. Spinal Cord, 48(2), 144-148.
	Benson, I., Hart, K., Tussler, D., & van Middendorp, J. J. (2016). Lower-limb exoskeletons for individuals with chronic spinal cord injury: findings from a feasibility study. Clinical rehabilitation, 30(1), 73-84.
	Dean, R. E., & Kennedy, P. (2009). Measuring appraisals following acquired spinal cord injury: a preliminary psychometric analysis of the appraisals of disability. Rehabilitation psychology, 54(2), 222.
	Mignogna, J., Christie, A. J., Holmes, S. A., & Ames, H. (2015). Measuring disability-associated appraisals for veterans with spinal cord injury. Rehabilitation Psychology, 60(1), 99.
	Appraisal of Life Events scale ALE
	Kennedy, P., Lude, P., Elfström, M. L., & Smithson, E. (2012). Appraisals, coping and adjustment pre and post SCI rehabilitation: a 2-year follow-up study. Spinal cord, 50(2), 112-118.
	Kennedy, P., Lude, P., Elfström, M. L., & Smithson, E. (2010). Cognitive appraisals, coping and quality of life outcomes: a multi-centre study of spinal cord injury rehabilitation. Spinal Cord, 48(10), 762-769.
	Peter, C., Müller, R., Post, M. W., van Leeuwen, C., Werner, C. S., & Geyh, S. (2015). Depression in spinal cord injury: Assessing the role of psychological resources. Rehabilitation Psychology, 60(1), 67.
	Geyh, S., Kunz, S., Müller, R., & Peter, C. (2016). Describing functioning and health after spinal cord injury in the light of psychological-personal factors. Journal of rehabilitation medicine, 48(2), 219-234.
	Peter, C., Müller, R., Cieza, A., Post, M. W., van Leeuwen, C. M., Werner, C. S., & Geyh, S. (2014). Modeling life satisfaction in spinal cord injury: the role of psychological resources. Quality of Life Research, 23, 2693-2705.
	Kennedy, P., Lude, P., Elfström, M. L., & Smithson, E. F. (2011). Psychological contributions to functional independence: a longitudinal investigation of spinal cord injury rehabilitation. Archives of Physical Medicine and Rehabilitation, 92(4), 597-602.
	Peter, C., Müller, R., Post, M. W., van Leeuwen, C. M., Werner, C. S., Geyh, S., & SwiSCI Study Group. (2014). Psychological resources, appraisals, and coping and their relationship to participation in spinal cord injury: a path analysis. Archives of Physical Medicine and Rehabilitation, 95(9), 1662-1671.
	Kennedy, P., Lude, P., & Taylor, N. (2006). Quality of life, social participation, appraisals and coping post spinal cord injury: a review of four community samples. Spinal cord, 44(2), 95-105.
	Peter, C., Schulenberg, S. E., Buchanan, E. M., Prodinger, B., & Geyh, S. (2016). Rasch analysis of measurement instruments capturing psychological personal factors in persons with spinal cord injury. Journal of Rehabilitation Medicine, 48(2), 175-188.
	Kennedy, P., Lude, P., Elfström, M. L., & Smithson, E. (2010). Sense of coherence and psychological outcomes in people with spinal cord injury: Appraisals and behavioural responses. British Journal of Health Psychology, 15(3), 611-621.
	Bonanno, G. A., Kennedy, P., Galatzer-Levy, I. R., Lude, P., & Elfström, M. L. (2012). Trajectories of resilience, depression, and anxiety following spinal cord injury. Rehabilitation psychology, 57(3), 236.
	Approach and Avoidance Questionnaire for Sport and Physical Education (AAQSPE)
	Gernigon, C., Pereira Dias, C., Riou, F., Briki, W., & Ninot, G. (2015). Reference system of competence and engagement in adapted physical activities of people with recent spinal cord injury. Disability and Rehabilitation, 37(23), 2192-2196.
	Arizona Sexual Experiences Scale ASEX
	Ates, E., Ok, E., & Ayaz, Ö. (2020). The relationship between hopelessness and sexual problems in spinal cord injury. Sexuality and Disability, 38, 603-613.
	Assessment of Life Habits questionnaire LIFE-H
	Hubert, G., Tousignant, M., Routhier, F., & Corriveau, H. (2013). Effect of service dogs on manual wheelchair users with spinal cord injury: a pilot study. Journal of Rehabilitation Research & Development, 50(3).
	Wilbanks, S. R., Rogers, R., Pool, S., & Bickel, C. S. (2016). Effects of functional electrical stimulation assisted rowing on aerobic fitness and shoulder pain in manual wheelchair users with spinal cord injury. The journal of spinal cord medicine, 39(6), 645-654.
	Fougeyrollas, P., & Noreau, L. (2000). Long-term consequences of spinal cord injury on social participation: the occurrence of handicap situations. Disability and Rehabilitation, 22(4), 170-180.
	Noreau, L., Fougeyrollas, P., & Boschen, K. (2002). Perceived influence of the environment on social participation among individuals with spinal cord injury. Topics in Spinal Cord Injury Rehabilitation, 7(3), 56-72.
	Assessment of Quality of life AqoL
	Tamplin, J., Baker, F. A., Grocke, D., Brazzale, D. J., Pretto, J. J., Ruehland, W. R., ... & Berlowitz, D. J. (2013). Effect of singing on respiratory function, voice, and mood after quadriplegia: a randomized controlled trial. Archives of physical medicine and rehabilitation, 94(3), 426-434.
	Berlowitz, D. J., Spong, J., Gordon, I., Howard, M. E., & Brown, D. J. (2012). Relationships between objective sleep indices and symptoms in a community sample of people with tetraplegia. Archives of physical medicine and rehabilitation, 93(7), 1246-1252.
	Spong, J., Graco, M., Brown, D. J., Schembri, R., & Berlowitz, D. J. (2015). Subjective sleep disturbances and quality of life in chronic tetraplegia. Spinal Cord, 53(8), 636-640.
	Assessment of Quality of Life - 8 Dimensions AQoL-8D
	Whitehurst, D. G., Mittmann, N., Noonan, V. K., Dvorak, M. F., & Bryan, S. (2016). Health state descriptions, valuations and individuals’ capacity to walk: a comparative evaluation of preference-based instruments in the context of spinal cord injury. Quality of life research, 25, 2481-2496.
	Assimilative-Accommodative Coping Scale TAACS
	van Lankveld W, van Diemen T, van Nes I. (2011). Coping with spinal cord injury: tenacious goal pursuit and flexible goal adjustment. J Rehabil Med. 2011 Oct;43(10):923-9. doi: 10.2340/16501977-0870. PMID: 21947183.
	Assistive Technology Device Predisposition Assessment ADT-PTA
	Cushman, L. A., & Scherer, M. J. (2002). A pilot study of perceived needs of persons with new spinal cord injury. Psychological reports, 90(3_part_2), 1153-1160.
	Van Middendorp, J. J., Watkins, F., Park, C., & Landymore, H. (2015). Eye-tracking computer systems for inpatients with tetraplegia: findings from a feasibility study. Spinal cord, 53(3), 221-225.
	Assistive Technology Outcome Profile ATOP/M
	Mortenson, W. B., Demers, L., Rushton, P. W., Auger, C., Routhier, F., & Miller, W. C. (2015). Exploratory validation of a multidimensional power wheelchair outcomes toolkit. Archives of physical medicine and rehabilitation, 96(12), 2184-2193.
	ATS-DLD-78
	Stolzmann, K. L., Gagnon, D. R., Brown, R., Tun, C. G., & Garshick, E. (2010). Risk factors for chest illness in chronic spinal cord injury: a prospective study. American journal of physical medicine & rehabilitation/Association of Academic Physiatrists, 89(7), 576.
	Attachment Style Questionnaire ASQ
	Iwanaga, K., Blake, J., Yaghmaian, R., Umucu, E., Chan, F., Brooks, J. M., ... & Tansey, T. N. (2018). Preliminary validation of a short-form version of the Attachment Style Questionnaire for use in clinical rehabilitation counseling research and practice. Rehabilitation Counseling Bulletin, 61(4), 205-216.
	Ausdrisk
	Mortenson, W. B., Demers, L., Rushton, P. W., Auger, C., Routhier, F., & Miller, W. C. (2015). Exploratory validation of a multidimensional power wheelchair outcomes toolkit. Archives of physical medicine and rehabilitation, 96(12), 2184-2193.
	Autonomic Dysfunction Following Spinal Cord Injury (ADFSCI) questionnaire
	Hubli, M., Gee, C. M., & Krassioukov, A. V. (2015). Refined assessment of blood pressure instability after spinal cord injury. American journal of hypertension, 28(2), 173-181.
	Balance Measure of Psychological Needs Scale BMPN
	Michalovic, E., Rocchi, M., & Sweet, S. N. (2019). Motivation and participation in daily and social activities among adults with spinal cord injury: Applying self-determination theory. Disability and health journal, 12(3), 489-494.
	Basic Nordic Sleep Questionnaire BNSQ
	Klefbeck, B., Sternhag, M., Weinberg, J., Levi, R., Hultling, C., & Borg, J. (1998). Obstructive sleep apneas in relation to severity of cervical spinal cord injury. Spinal cord, 36(9), 621-628.
	Berlowitz, D. J., Spong, J., Gordon, I., Howard, M. E., & Brown, D. J. (2012). Relationships between objective sleep indices and symptoms in a community sample of people with tetraplegia. Archives of physical medicine and rehabilitation, 93(7), 1246-1252.
	Biering-Sørensen, F., Biering-Sørensen, M., & Hilden, J. (1994). Reproducibility of Nordic Sleep Questionnaire in spinal cord injured. Spinal Cord, 32(11), 780-786.
	Biering-Sørensen, F., & Biering-Sørensen, M. (2001). Sleep disturbances in the spinal cord injured: an epidemiological questionnaire investigation, including a normal population. Spinal cord, 39(10), 505-513.
	Spong, J., Graco, M., Brown, D. J., Schembri, R., & Berlowitz, D. J. (2015). Subjective sleep disturbances and quality of life in chronic tetraplegia. Spinal Cord, 53(8), 636-640.
	Cecilia Norrbrink, R. P. T. (2009). Transcutaneous electrical nerve stimulation for treatment of spinal cord injury neuropathic pain. Journal of rehabilitation research and development, 46(1-5), 85-94.
	Barratt Impulsiveness Scale BIS-11
	Sabre, L., Harro, J., Eensoo, D., Vaht, M., Kabel, V., Pakkanen, M., ... & Kõrv, J. (2016). A new risk factor for traumatic spinal cord injury. Journal of neurotrauma, 33(21), 1946-1949.
	Barriers to Health Activity Among Disabled Persons
	Warms, C. A., Belza, B. L., Whitney, J. D., Mitchell, P. H., & Stiens, S. A. (2004). Lifestyle physical activity for individuals with spinal cord injury: a pilot study. American Journal of Health Promotion, 18(4), 288-291.
	Barriers to Health Adapted for People with Disabilities BHADP
	Froehlich-Grobe, K., Lee, J., Ochoa, C., Lopez, A., Sarker, E., Driver, S., ... & Lin, S. J. (2022). Effectiveness and feasibility of the workout on wheels internet intervention (WOWii) for individuals with spinal cord injury: a randomized controlled trial. Spinal Cord, 60(10), 862-874.
	Barriers to Health Promoting Activities for Disabled Persons scale BHADP
	Keegan, J., Brooks, J., Blake, J., Muller, V., Fitzgerald, S., & Chan, F. (2014). Perceived barriers to physical activity and exercise for individuals with spinal cord injury. The Australian Journal of Rehabilitation Counselling, 20(2), 69-80.
	Keegan, J. P., Chan, F., Ditchman, N., & Chiu, C. Y. (2012). Predictive ability of pender’s health promotion model for physical activity and exercise in people with spinal cord injuries: A hierarchical regression analysis. Rehabilitation Counseling Bulletin, 56(1), 34-47.
	Keegan, J., Ditchman, N., Dutta, A., Chiu, C. Y., Muller, V., Chan, F., & Kundu, M. (2016). Social cognitive and planned behavior variables associated with stages of change for physical activity in spinal cord injury: A multivariate analysis. Rehabilitation Research, Policy, and Education, 30(1), 89-106.
	Kinne, S. (1999). Correlates of exercise maintenance among people with mobility impairments. Disability and Rehabilitation, 21(1), 15-22.
	Barriers to Physical Activity Questionnaire for People with Mobility Impairments BPAQ-MI
	Hansen, R. K., Samani, A., Laessoe, U., Larsen, R. G., & Cowan, R. E. (2021). Sociodemographic characteristics associated with physical activity barrier perception among manual wheelchair users. Disability and health journal, 14(4), 101119.
	Wilroy, J. D., Lai, B., Davlyatov, G., Mehta, T., Thirumalai, M., & Rimmer, J. H. (2021). Correlates of adherence in a home-based, self-managed exercise program tailored to wheelchair users with spinal cord injury. Spinal Cord, 59(1), 55-62.
	Barthel Index BI
	van Lankveld W, van Diemen T, van Nes I. (2011). Coping with spinal cord injury: tenacious goal pursuit and flexible goal adjustment. J Rehabil Med. 2011 Oct;43(10):923-9. doi: 10.2340/16501977-0870. PMID: 21947183.
	Chang, F. H., Wang, Y. H., Jang, Y., & Wang, C. W. (2012). Factors associated with quality of life among people with spinal cord injury: application of the International Classification of Functioning, Disability and Health model. Archives of Physical Medicine and Rehabilitation, 93(12), 2264-2270.
	Bloemen-Vrencken, J. H. A., De Witte, L. P., Post, M. W. M., & Van den Heuvel, W. J. A. (2007). Health behaviour of persons with spinal cord injury. Spinal Cord, 45(3), 243-249.
	Ide, M., & Fugl-Meyer, A. R. (2001). Life satisfaction in persons with spinal cord injury: a comparative investigation between Sweden and Japan. Spinal cord, 39(7), 387-393.
	Heutink, M., Post, M. W., Luthart, P., Schuitemaker, M., Slangen, S., Sweers, J., ... & Lindeman, E. (2014). Long-term outcomes of a multidisciplinary cognitive behavioural programme for coping with chronic neuropathic spinal cord injury pain. Journal of rehabilitation medicine, 46(6), 540-545.
	Jang, Y., Wang, Y. H., & Wang, J. D. (2005). Return to work after spinal cord injury in Taiwan: the contribution of functional independence. Archives of physical medicine and rehabilitation, 86(4), 681-686.
	Barthel Index Modified MBI
	Song, H. Y., & Nam, K. A. (2010). Coping strategies, physical function, and social adjustment in people with spinal cord injury. Rehabilitation Nursing, 35(1), 8-15.
	Song, H. Y. (2005). Modeling social reintegration in persons with spinal cord injury. Disability and Rehabilitation, 27(3), 131-141.
	Zanin, E., Salizzato, S., Aiello, E. N., Leochico, C. F. D., Rey-Matias, R. R., Pauletto, P., ... & Bazo, H. A. C. (2022). The contribution of bio-psycho-social dimensions on sexual satisfaction in people with spinal cord injury and their partners: an explorative study. Spinal Cord Series and Cases, 8(1), 42.
	Conti, A., Clari, M., Nolan, M., Wallace, E., Tommasini, M., Mozzone, S., & Campagna, S. (2019). The relationship between psychological and physical secondary conditions and family caregiver burden in spinal cord injury: a correlational study. Topics in spinal cord injury rehabilitation, 25(4), 271-280.
	Conti, A., Clari, M., Arese, S., Bandini, B., Cavallaro, L., Mozzone, S., ... & Campagna, S. (2020). Validation and psychometric evaluation of the Italian version of the Spinal Cord Injury Secondary Conditions Scale. Spinal cord, 58(4), 496-503.
	Basic Hope Inventory BHI
	Byra, S. (2019). Basic hope and posttraumatic growth in people with traumatic paraplegia—the mediating effect of acceptance of disability. Spinal Cord, 57(4), 301-307.
	Byra, S. (2016). Posttraumatic growth in people with traumatic long-term spinal cord injury: predictive role of basic hope and coping. Spinal Cord, 54(6), 478-482.
	Baylor Continence Score
	Knaus, M. E., Ahmad, H., Metzger, G. A., Beyene, T. J., Thomas, J. L., Weaver, L. J., ... & Halaweish, I. (2022). Outcomes of a telemedicine bowel management program during COVID-19. Journal of Pediatric Surgery, 57(1), 80-85.
	Beck Anxiety Inventory BAI
	Garma, S. I., Kelly, E. H., Daharsh, E. Z., & Vogel, L. C. (2011). Health-related quality of life after pediatric spinal cord injury. Journal of pediatric psychology, 36(2), 226-236.
	Beck Depression Inventory BDI
	Pollard, C., & Kennedy, P. (2007). A longitudinal analysis of emotional impact, coping strategies and post‐traumatic psychological growth following spinal cord injury: A 10‐year review. British journal of health psychology, 12(3), 347-362.
	Kennedy, P., & Rogers, B. A. (2000). Anxiety and depression after spinal cord injury: a longitudinal analysis. Archives of physical medicine and rehabilitation, 81(7), 932-937.
	Ataoğlu, E., Tiftik, T., Kara, M. U. R. A. T., Tunc, H., Ersöz, M., & Akkuş, S. (2013). Effects of chronic pain on quality of life and depression in patients with spinal cord injury. Spinal cord, 51(1), 23-26.
	Kennedy, P., & Evans, M. J. (2001). Evaluation of post traumatic distress in the first 6 months following SCI. Spinal Cord, 39(7), 381-386.
	Kennedy, P., Frankel, H., Gardner, B., & Nuseibeh, I. (1997). Factors associated with acute and chronic pain following traumatic spinal cord injuries. Spinal Cord, 35(12), 814-817.
	Adhikari, S. P., Gurung, G., Khadka, B., & Rana, C. (2020). Factors influencing depression in individuals with traumatic spinal cord injury and caregivers’ perceived burden in a low-income country: a cross-sectional study. Spinal Cord, 58(10), 1112-1118.
	Freixes, O., Rivas, M. E., Agrati, P. E., Bochkezanian, V., Waldman, S. V., & Olmos, L. E. (2012). Fatigue level in spinal cord injury AIS D community ambulatory subjects. Spinal Cord, 50(6), 422-425.
	Pruitt, S. D., Wahlgren, D. R., Epping-Jordan, J. E., & Rossi, A. L. (1998). Health behavior in persons with spinal cord injury: development and initial validation of an outcome measure. Spinal Cord, 36(10), 724-731.
	Asih, S., Neblett, R., Mayer, T. G., Brede, E., & Gatchel, R. J. (2014). Insomnia in a chronic musculoskeletal pain with disability population is independent of pain and depression. The Spine Journal, 14(9), 2000-2007.
	Lude, P., Kennedy, P., Evans, M., Lude, Y., & Beedie, A. (2005). Post traumatic distress symptoms following spinal cord injury: a comparative review of European samples. Spinal Cord, 43(2), 102-108.
	Soler, M. D., Cruz-Almeida, Y., Saurí, J., & Widerström-Noga, E. G. (2013). Psychometric evaluation of the Spanish version of the MPI-SCI. Spinal cord, 51(7), 538-552.
	Zeitzer, J. M., Ku, B., Ota, D., & Kiratli, B. J. (2014). Randomized controlled trial of pharmacological replacement of melatonin for sleep disruption in individuals with tetraplegia. The journal of spinal cord medicine, 37(1), 46-53.
	Celik, E. C., Akman, Y., Kose, P., Arioglu, P., Karatas, M., & Erhan, B. (2014). Sexual problems of women with spinal cord injury in Turkey. Spinal Cord, 52(4), 313-315.
	Lahav, Y., Avidor, S., Levy, D., Ohry, A., Zeilig, G., Lahav, M., ... & Defrin, R. (2022). Shorter Telomeres Among Individuals With Physical Disability: The Moderating Role of Perceived Stress. The Journals of Gerontology: Series B, 77(8), 1384-1393.
	Aydin, T., Öneş, K., Kesiktaş, F. N., Corum, M., Kalaoğlu, E., & Karacan, I. (2020). Sleep quality in individuals with short—duration chronic spinal cord injury. International Journal of Rehabilitation Research, 43(4), 369-375.
	Defrin, R., Grunhaus, L., Zamir, D., & Zeilig, G. (2007). The effect of a series of repetitive transcranial magnetic stimulations of the motor cortex on central pain after spinal cord injury. Archives of physical medicine and rehabilitation, 88(12), 1574-1580.
	Chan, R. C., Lee, P. W., & Lieh-Mak, F. (2000). The pattern of coping in persons with spinal cord injuries. Disability and Rehabilitation, 22(11), 501-507.
	Hassanpour, K., Hotz-Boendermaker, S., Dokladal, P., European Multicenter Study for Human Spinal Cord Injury Study group, & Curt, A. (2012). Low depressive symptoms in acute spinal cord injury compared to other neurological disorders. Journal of neurology, 259, 1142-1150.
	Beck Depression Inventory II BDI-2
	D'Andrea, S., Minaldi, E., Castellini, C., Cavallo, F., Felzani, G., Francavilla, S., ... & Barbonetti, A. (2020). Independent association of erectile dysfunction and low testosterone levels with life dissatisfaction in men with chronic spinal cord injury. The Journal of Sexual Medicine, 17(5), 911-918.
	Xue, S., Arya, S., Embuldeniya, A., Narammalage, H., da Silva, T., Williams, S., & Ravindran, A. (2016). Perceived functional impairment and spirituality/religiosity as predictors of depression in a Sri Lankan spinal cord injury patient population. Spinal Cord, 54(12), 1158-1163.
	Salter, J. E., Smith, S. D., & Ethans, K. D. (2013). Positive and negative affect in individuals with spinal cord injuries. Spinal Cord, 51(3), 252-256.
	Liu, C. W., Huang, C. C., Chen, C. H., Yang, Y. H., Chen, T. W., & Huang, M. H. (2010). Prediction of severe neurogenic bowel dysfunction in persons with spinal cord injury. Spinal Cord, 48(7), 554-559.
	Shem, K., Karasik, D., Carufel, P., Kao, M. C., & Zheng, P. (2016). Seated Tai Chi to alleviate pain and improve quality of life in individuals with spinal cord disorder. The Journal of Spinal Cord Medicine, 39(3), 353-358.
	Zanin, E., Salizzato, S., Aiello, E. N., Leochico, C. F. D., Rey-Matias, R. R., Pauletto, P., ... & Bazo, H. A. C. (2022). The contribution of bio-psycho-social dimensions on sexual satisfaction in people with spinal cord injury and their partners: an explorative study. Spinal Cord Series and Cases, 8(1), 42.
	Ruff, R. L., Ruff, S. S., & Wang, X. (2007). Persistent benefits of rehabilitation on pain and life quality for nonambulatory patients with spinal epidural metastasis. Journal of rehabilitation research and development, 44(2), 271.
	Ruff, R. L., Adamson, V. W., Ruff, S. S., & Wang, X. (2007). Directed rehabilitation reduces pain and depression while increasing independence and satisfaction with life for patients with paraplegia due to epidural metastatic spinal cord compression. Journal of Rehabilitation Research & Development, 44(1).
	Khazaeipour, Z., Taheri-Otaghsara, S. M., & Naghdi, M. (2015). Depression following spinal cord injury: its relationship to demographic and socioeconomic indicators. Topics in spinal cord injury rehabilitation, 21(2), 149-155.
	Dicianno, B. E., Lovelace, J., Peele, P., Fassinger, C., Houck, P., Bursic, A., & Boninger, M. L. (2016). Effectiveness of a wellness program for individuals with spina bifida and spinal cord injury within an integrated delivery system. Archives of physical medicine and rehabilitation, 97(11), 1969-1978.
	Ataoğlu, E., Tiftik, T., Kara, M. U. R. A. T., Tunc, H., Ersöz, M., & Akkuş, S. (2013). Effects of chronic pain on quality of life and depression in patients with spinal cord injury. Spinal cord, 51(1), 23-26.
	Beck Depression Inventory short form
	Yilmaz, B., Yasar, E., Omac, O. K., Goktepe, A. S., & Tan, A. K. (2014). Gabapentin vs. pregabalin for the treatment of neuropathic pain in patients with spinal cord injury: A crossover study. Turk J Phys Med Rehab, 61(1), 1-5.
	Capel, I. D., Dorrell, H. M., Spencer, E. P., & Davis, M. W. L. (2003). The amelioration of the suffering associated with spinal cord injury with subperception transcranial electrical stimulation. Spinal Cord, 41(2), 109-117.
	Beck Hopelessness Scale BHS
	Ates, E., Ok, E., & Ayaz, Ö. (2020). The relationship between hopelessness and sexual problems in spinal cord injury. Sexuality and Disability, 38, 603-613.
	Behavioral Risk Factor Surveillance System BRFSS
	Krause, J. S., McArdle, J. J., Pickelsimer DA, E., & Reed, K. S. (2009). A latent variable structural path model of health behaviors after spinal cord injury. The Journal of Spinal Cord Medicine, 32(2), 162-174.
	LaVela, S. L., Weaver, F. M., Goldstein, B., Chen, K., Miskevics, S., Rajan, S., & Gater Jr, MD, PhD, D. R. (2006). Diabetes mellitus in individuals with spinal cord injury or disorder. The journal of spinal cord medicine, 29(4), 387-395.
	Cao, Y., Walker, E. A., & Krause, J. S. (2015). Environmental barriers and subjective health among people with chronic spinal cord injury: a cohort study. The Journal of Spinal Cord Medicine, 38(4), 526-531.
	Krause, J. S. (2004). Factors associated with risk for subsequent injuries after traumatic spinal cord injury. Archives of physical medicine and rehabilitation, 85(9), 1503-1508.
	Cao, Y., Jarnecke, M., & Krause, J. S. (2019). Health-related behaviors and multiple chronic health conditions among persons with traumatic spinal cord injury. Spinal Cord, 57(5), 367-371.
	Beliefs About Medicines Questionnaire BMQ
	Høgholen, H., Storhaug, A., Kvernrød, K., Kostovski, E., Viktil, K. K., & Mathiesen, L. (2018). Use of medicines, adherence and attitudes to medicines among persons with chronic spinal cord injury. Spinal Cord, 56(1), 35-40.
	Benefit through Religiosity/Spirituality Scale BENEFIT
	Xue, S., Arya, S., Embuldeniya, A., Narammalage, H., da Silva, T., Williams, S., & Ravindran, A. (2016). Perceived functional impairment and spirituality/religiosity as predictors of depression in a Sri Lankan spinal cord injury patient population. Spinal Cord, 54(12), 1158-1163.
	Berlin questionnaire
	Graco, M., Schembri, R., Cross, S., Thiyagarajan, C., Shafazand, S., Ayas, N. T., ... & Berlowitz, D. J. (2018). Diagnostic accuracy of a two-stage model for detecting obstructive sleep apnoea in chronic tetraplegia. Thorax, 73(9), 864-871.
	Sankari, A., Martin, J. L., Bascom, A. T., Mitchell, M. N., & Badr, M. S. (2015). Identification and treatment of sleep-disordered breathing in chronic spinal cord injury. Spinal cord, 53(2), 145-149.
	Shafazand, S., Anderson, K. D., & Nash, M. S. (2019). Sleep complaints and sleep quality in spinal cord injury: a web-based survey. Journal of clinical sleep medicine, 15(5), 719-724.
	Berlin Social Support Questionnaire BSSS
	Saunders, L., & Krause, J. (2010). Personality and behavioral predictors of pressure ulcer history. Topics in spinal cord injury rehabilitation, 16(2), 61-71.
	Berne Questionnaire of Well being Adult form BSW/A
	Lude, P., Kennedy, P., Evans, M., Lude, Y., & Beedie, A. (2005). Post traumatic distress symptoms following spinal cord injury: a comparative review of European samples. Spinal Cord, 43(2), 102-108.
	Big Five inventory BFI-21
	Geyh, S., Kunz, S., Müller, R., & Peter, C. (2016). Describing functioning and health after spinal cord injury in the light of psychological-personal factors. Journal of rehabilitation medicine, 48(2), 219-234.
	Craig, A., Tran, Y., Guest, R., & Middleton, J. (2020). Excessive daytime sleepiness in adults with spinal cord injury and associations with pain catastrophizing and pain intensity. Spinal Cord, 58(7), 831-839.
	Peter, C., Schulenberg, S. E., Buchanan, E. M., Prodinger, B., & Geyh, S. (2016). Rasch analysis of measurement instruments capturing psychological personal factors in persons with spinal cord injury. Journal of Rehabilitation Medicine, 48(2), 175-188.
	Baker, F. A., Tamplin, J., Rickard, N., Ponsford, J., New, P. W., & Lee, Y. E. C. (2019). A therapeutic songwriting intervention to promote reconstruction of self-concept and enhance well-being following brain or spinal cord injury: pilot randomized controlled trial. Clinical Rehabilitation, 33(6), 1045-1055.
	Body Experience Questionnaire
	van Diemen, T., van Leeuwen, C., van Nes, I., Geertzen, J., & Post, M. (2017). Body image in patients with spinal cord injury during inpatient rehabilitation. Archives of Physical Medicine and Rehabilitation, 98(6), 1126-1131.
	Body Satisfaction Scale BSS
	Harrison, J., Glass, C. A., Owens, R. G., & Soni, B. M. (1995). Factors associated with sexual functioning in women following spinal cord injury. Spinal Cord, 33(12), 687-692.
	Boston Carpal Tunnel Syndrome Questionnaire BCTSQ
	Yang, J., Boninger, M. L., Leath, J. D., Fitzgerald, S. G., Dyson-Hudson, T. A., & Chang, M. W. (2009). Carpal tunnel syndrome in manual wheelchair users with spinal cord injury: a cross-sectional multicenter study. American journal of physical medicine & rehabilitation, 88(12), 1007-1016.
	Bowel and Bladder Treatment Index BBTI
	Tate, D. G., Forchheimer, M., Rodriguez, G., Chiodo, A., Cameron, A. P., Meade, M., & Krassioukov, A. (2016). Risk factors associated with neurogenic bowel complications and dysfunction in spinal cord injury. Archives of physical medicine and rehabilitation, 97(10), 1679-1686.
	Braden Scale for Predicting Pressure Sore Risk
	Gélis, A., Dupeyron, A., Daures, J. P., Goossens, D., Gault, D., Pedelucq, J. P., ... & French SMNAC Group. (2018). Validity and internal consistency of the French version of the revised Skin Management Needs Assessment Checklist in people with spinal cord injury. Spinal Cord, 56(11), 1069-1075.
	Brief COPE
	Kunz, S., Joseph, S., Geyh, S., & Peter, C. (2018). Coping and posttraumatic growth: A longitudinal comparison of two alternative views. Rehabilitation psychology, 63(2), 240.
	Livneh, H., & Martz, E. (2014). Coping strategies and resources as predictors of psychosocial adaptation among people with spinal cord injury. Rehabilitation psychology, 59(3), 329.
	Peter, C., Müller, R., Post, M. W., van Leeuwen, C., Werner, C. S., & Geyh, S. (2015). Depression in spinal cord injury: Assessing the role of psychological resources. Rehabilitation Psychology, 60(1), 67.
	Schönenberg, M., Reimitz, M., Jusyte, A., Maier, D., Badke, A., & Hautzinger, M. (2014). Depression, posttraumatic stress, and risk factors following spinal cord injury. International journal of behavioral medicine, 21, 169-176.
	Geyh, S., Kunz, S., Müller, R., & Peter, C. (2016). Describing functioning and health after spinal cord injury in the light of psychological-personal factors. Journal of rehabilitation medicine, 48(2), 219-234.
	Peter, C., Müller, R., Cieza, A., Post, M. W., van Leeuwen, C. M., Werner, C. S., & Geyh, S. (2014). Modeling life satisfaction in spinal cord injury: the role of psychological resources. Quality of Life Research, 23, 2693-2705.
	Peter, C., Müller, R., Post, M. W., van Leeuwen, C. M., Werner, C. S., Geyh, S., & SwiSCI Study Group. (2014). Psychological resources, appraisals, and coping and their relationship to participation in spinal cord injury: a path analysis. Archives of Physical Medicine and Rehabilitation, 95(9), 1662-1671.
	Catalano, D., Chan, F., Wilson, L., Chiu, C. Y., & Muller, V. R. (2011). The buffering effect of resilience on depression among individuals with spinal cord injury: a structural equation model. Rehabilitation psychology, 56(3), 200.
	Livneh, H., & Martz, E. (2011). The impact of perceptions of health control and coping modes on negative affect among individuals with spinal cord injuries. Journal of clinical psychology in medical settings, 18, 243-256.
	Li, Y., Chien, W. T., Zhu, B., He, H., & Bressington, D. (2021). Predictors of Self‐Efficacy Among People With Spinal Cord Injury During Inpatient Rehabilitation: A Cross‐Sectional Study. Journal of Nursing Scholarship, 53(2), 218-226.
	Brief Coping Inventory
	Paker, N., Bugdayci, D., Dere, D., & Altuncu, Y. (2011). Comparison of the coping strategies, anxiety, and depression in a group of Turkish spinal cord injured patients and their family caregivers in a rehabilitation center. European journal of physical and rehabilitation medicine, 47(4), 595-600.
	Brief Descriptive Danish Pain Questionnaire BDDPQ
	Nielsen, S. D., Faaborg, P. M., Christensen, P., Krogh, K., & Finnerup, N. B. (2017). Chronic abdominal pain in long-term spinal cord injury: a follow-up study. Spinal cord, 55(3), 290-293.
	Brief Illness Perception Questionnaire IPQ
	Kuiper, H., van Leeuwen, C. M., Stolwijk-Swüste, J. M., & Post, M. W. (2022). Illness perception of individuals with spinal cord injury (SCI) during inpatient rehabilitation: a longitudinal study. Spinal Cord, 60(9), 831-836.
	Kuiper, H., van Leeuwen, C. M., Stolwijk-Swüste, J. M., & Post, M. W. (2022). Reliability and validity of the Brief Illness Perception Questionnaire (B-IPQ) in individuals with a recently acquired spinal cord injury. Clinical Rehabilitation, 36(4), 550-557.
	Brief Multidimensional Measures of Religiousness/Spirituality BMMRS
	Campbell, J. D., Yoon, D. P., & Johnstone, B. (2010). Determining relationships between physical health and spiritual experience, religious practices, and congregational support in a heterogeneous medical sample. Journal of Religion and Health, 49, 3-17.
	Johnstone, B., Yoon, D. P., Franklin, K. L., Schopp, L., & Hinkebein, J. (2009). Re-conceptualizing the factor structure of the brief multidimensional measure of religiousness/spirituality. Journal of religion and health, 48, 146-163.
	Franklin, K. L., Yoon, D. P., Acuff, M., & Johnstone, B. (2008). Relationships among religiousness, spirituality, and health for individuals with spinal cord injury. Topics in Spinal Cord Injury Rehabilitation, 14(2), 76-81.
	Jones, A., Cohen, D., Johnstone, B., Yoon, D. P., Schopp, L. H., McCormack, G., & Campbell, J. (2015). Relationships between negative spiritual beliefs and health outcomes for individuals with heterogeneous medical conditions. Journal of Spirituality in Mental Health, 17(2), 135-152.
	Johnstone, B., & Yoon, D. P. (2009). Relationships between the Brief Multidimensional Measure of Religiousness/Spirituality and health outcomes for a heterogeneous rehabilitation population. Rehabilitation Psychology, 54(4), 422.
	Brief Pain Inventory BPI
	Wardell, D. W., Rintala, D. H., Duan, Z., & Tan, G. (2006). A pilot study of healing touch and progressive relaxation for chronic neuropathic pain in persons with spinal cord injury. Journal of Holistic Nursing, 24(4), 231-240.
	Albu, S., Umemura, G., & Forner-Cordero, A. (2019). Actigraphy-based evaluation of sleep quality and physical activity in individuals with spinal cord injury. Spinal cord series and cases, 5(1), 7.
	Saunders, L. L., Krause, J. S., DiPiro, N. D., Kraft, S., & Brotherton, S. (2013). Ambulation and complications related to assistive devices after spinal cord injury. The journal of spinal cord medicine, 36(6), 652-659.
	Burke, D., Lennon, O., Blake, C., Nolan, M., Barry, S., Smith, E., ... & Fullen, B. M. (2019). An internet‐delivered cognitive behavioural therapy pain management programme for spinal cord injury pain: A randomized controlled trial. European Journal of Pain, 23(7), 1264-1282.
	Cao, Y., DiPiro, N., & Krause, J. S. (2020). Association of secondary health conditions with future chronic health conditions among persons with traumatic spinal cord injury. Topics in Spinal Cord Injury Rehabilitation, 26(4), 283-289.
	Geyh, S., Nick, E., Stirnimann, D., Ehrat, S., Müller, R., & Michel, F. (2012). Biopsychosocial outcomes in individuals with and without spinal cord injury: a Swiss comparative study. Spinal Cord, 50(8), 614-622.
	Mann, R., Schaefer, C., Sadosky, A., Bergstrom, F., Baik, R., Parsons, B., ... & Nieshoff, E. C. (2013). Burden of spinal cord injury-related neuropathic pain in the United States: retrospective chart review and cross-sectional survey. Spinal cord, 51(7), 564-570.
	Krause, J. S., Brotherton, S. S., Morrisette, D. C., Newman, S. D., & Karakostas, T. E. (2007). Does pain interference mediate the relationship of independence in ambulation with depressive symptoms after spinal cord injury?. Rehabilitation Psychology, 52(2), 162.
	Cardenas, D. D., Felix, E. R., Cowan, R., Orell, M. F., & Irwin, R. (2020). Effects of home exercises on shoulder pain and pathology in chronic spinal cord injury: a randomized controlled trial. American journal of physical medicine & rehabilitation, 99(6), 504-513.
	Özkul, Ç., Kılınç, M., Yıldırım, S. A., Topçuoğlu, E. Y., & Akyüz, M. (2015). Effects of visual illusion and transcutaneous electrical nerve stimulation on neuropathic pain in patients with spinal cord injury: A randomised controlled cross-over trial. Journal of back and musculoskeletal rehabilitation, 28(4), 709-719.
	Hreha, K. P., Smith, A. E., Wong, J. L., Mroz, T. M., Fogelberg, D. J., & Molton, I. (2019). Impact of secondary health conditions on social role participation for a long-term physical disability cohort. Psychology, health & medicine, 24(10), 1159-1170.
	McCormick, Z. L., Chu, S. K., Binler, D., Neudorf, D., Mathur, S. N., Lee, J., & Marciniak, C. (2016). Intrathecal versus oral baclofen: a matched cohort study of spasticity, pain, sleep, fatigue, and quality of life. PM&R, 8(6), 553-562.
	Hand, B. N., Velozo, C. A., & Krause, J. S. (2018). Measuring the interference of pain on daily life in persons with spinal cord injury: A Rasch‐validated subset of items from the Brief Pain Inventory interference scale. Australian occupational therapy journal, 65(5), 405-411.
	Ullrich, P. M., Jensen, M. P., Loeser, J. D., Cardenas, D. D., & Weaver, F. M. (2008). Pain among veterans with spinal cord injury. Journal of rehabilitation research and development, 45(6), 793.
	Dawu, W., Chao, H., Kaiting, L., Lan, S., Xiaohua, P., & Dingqun, B. (2019). Pain correlates with social integration in individuals with traumatic spinal cord injury: a cross-sectional survey. Journal of rehabilitation medicine, 51(7), 506-512.
	Soler, M. D., Cruz-Almeida, Y., Saurí, J., & Widerström-Noga, E. G. (2013). Psychometric evaluation of the Spanish version of the MPI-SCI. Spinal cord, 51(7), 538-552.
	Zeitzer, J. M., Ku, B., Ota, D., & Kiratli, B. J. (2014). Randomized controlled trial of pharmacological replacement of melatonin for sleep disruption in individuals with tetraplegia. The journal of spinal cord medicine, 37(1), 46-53.
	Geyh, S., Nick, E., Stirnimann, D., Ehrat, S., Michel, F., Peter, C., & Lude, P. (2012). Self-efficacy and self-esteem as predictors of participation in spinal cord injury—an ICF-based study. Spinal cord, 50(9), 699-706.
	Valerio, F., Apostolos‐Pereira, S. L., Sato, D. K., Callegaro, D., Lucato, L. T., Barboza, V. R., ... & Ciampi de Andrade, D. (2020). Characterization of pain syndromes in patients with neuromyelitis optica. European journal of pain, 24(8), 1548-1568.
	Brief Pain Inventory - SCI modified
	Miró, J., Gertz, K. J., Carter, G. T., & Jensen, M. P. (2014). Pain location and functioning in persons with spinal cord injury. PM&R, 6(8), 690-697.
	Ullrich, P. M., Jensen, M. P., Loeser, J. D., & Cardenas, D. D. (2008). Pain intensity, pain interference and characteristics of spinal cord injury. Spinal Cord, 46(6), 451-455.
	Brief Pain Inventory short form
	Curtis, K. J., Hitzig, S. L., Leong, N., Wicks, C. E., Ditor, D. S., & Katz, J. (2015). Evaluation of a modified yoga program for persons with spinal cord injury. Therapeutic recreation journal, 49(2), 97.
	Brief Religious Coping Questionnaire RCOPE
	Rahnama, P., Javidan, A. N., Saberi, H., Montazeri, A., Tavakkoli, S., Pakpour, A. H., & Hajiaghababaei, M. (2015). Does religious coping and spirituality have a moderating role on depression and anxiety in patients with spinal cord injury? A study from Iran. Spinal Cord, 53(12), 870-874.
	Pakpour, A. H., Rahnama, P., Saberi, H., Saffari, M., Rahimi-Movaghar, V., Burri, A., & Hajiaghababaei, M. (2016). The relationship between anxiety, depression and religious coping strategies and erectile dysfunction in Iranian patients with spinal cord injury. Spinal Cord, 54(11), 1053-1057.
	Brief Sexual Function Inventory BSFI
	Jones, M. L., Leslie, D. P., Bilsky, G., & Bowman, B. (2008). Effects of intrathecal baclofen on perceived sexual functioning in men with spinal cord injury. The journal of spinal cord medicine, 31(1), 97-102.
	Brief Symptom Inventory BSI
	Tate, D., & Forchheimer, M. (1998). Enhancing community reintegration after inpatient rehabilitation for persons with spinal cord injury. Topics in Spinal Cord Injury Rehabilitation, 4(1), 42-55.
	Pruitt, S. D., Wahlgren, D. R., Epping-Jordan, J. E., & Rossi, A. L. (1998). Health behavior in persons with spinal cord injury: development and initial validation of an outcome measure. Spinal Cord, 36(10), 724-731.
	J. Scherer, Laura A. Cushman, M. (2001). Measuring subjective quality of life following spinal cord injury: a validation study of the assistive technology device predisposition assessment. Disability and Rehabilitation, 23(9), 387-393.
	Mitchell, M. C., Burns, N. R., & Dorstyn, D. S. (2008). Screening for depression and anxiety in spinal cord injury with DASS-21. Spinal Cord, 46(8), 547-551.
	Sherman, J. E., DeVinney, D. J., & Sperling, K. B. (2004). Social Support and Adjustment After Spinal Cord Injury: Influence of Past Peer-Mentoring Experiences and Current Live-In Partner. Rehabilitation psychology, 49(2), 140.
	Burwood QOL questionnaire
	Randell, N., Lynch, A. C., Anthony, A., Dobbs, B. R., Roake, J. A., & Frizelle, F. A. (2001). Does a colostomy alter quality of life in patients with spinal cord injury? A controlled study. Spinal cord, 39(5), 279-282.
	Ng, C., Prott, G., Rutkowski, S., Li, Y., Hansen, R., Kellow, J., & Malcolm, A. (2005). Gastrointestinal symptoms in spinal cord injury: relationships with level of injury and psychologic factors. Diseases of the colon & rectum, 48, 1562-1568.
	CAGE
	Krause, J. S., McArdle, J. J., Pickelsimer DA, E., & Reed, K. S. (2009). A latent variable structural path model of health behaviors after spinal cord injury. The Journal of Spinal Cord Medicine, 32(2), 162-174.
	Saunders, L. L., & Krause, J. S. (2012). Behavioral factors related to fatigue among persons with spinal cord injury. Archives of physical medicine and rehabilitation, 93(2), 313-318.
	Krause, J. S. (2004). Factors associated with risk for subsequent injuries after traumatic spinal cord injury. Archives of physical medicine and rehabilitation, 85(9), 1503-1508.
	Cavalcante, E. S., Freire, I. L. S., Gomes, A. T. D. L., & Miranda, F. A. N. D. (2016). Indication of alcoholism in fishermen victims of spinal cord injury by diving. Revista de Pesquisa: Cuidado é Fundamental Online, 8(2), 4399-4409.
	Chen, Y., Lin, H. Y., Tseng, T. S., Wen, H., & DeVivo, M. J. (2018). Racial differences in data quality and completeness: Spinal Cord Injury Model Systems' experiences. Topics in spinal cord injury rehabilitation, 24(2), 110-120.
	Tate, D. G. (1994). The use of the CAGE questionnaire to assess alcohol abuse among spinal cord injury persons. Journal of Rehabilitation, 60(1), 31.
	DiPiro, N. D., Cao, Y., & Krause, J. S. (2019). A prospective study of health behaviors and risk of all-cause and cause-specific mortality after spinal cord injury. Spinal Cord, 57(11), 933-941.
	Capabilities of Upper Extremity Questionnaire CUE-Q
	Backus, D., Cordo, P., Gillott, A., Kandilakis, C., Mori, M., & Raslan, A. M. (2014). Assisted movement with proprioceptive stimulation reduces impairment and restores function in incomplete spinal cord injury. Archives of physical medicine and rehabilitation, 95(8), 1447-1453.
	Kalsi-Ryan, S., Beaton, D., Curt, A., Duff, S., Jiang, D., Popovic, M. R., ... & Verrier, M. C. (2014). Defining the role of sensation, strength, and prehension for upper limb function in cervical spinal cord injury. Neurorehabilitation and neural repair, 28(1), 66-74.
	Marino, R. J., Patrick, M., Albright, W., Leiby, B. E., Mulcahey, M. J., Schmidt-Read, M., & Kern, S. B. (2012). Development of an objective test of upper-limb function in tetraplegia: the capabilities of upper extremity test. American journal of physical medicine & rehabilitation, 91(6), 478-486.
	Dent, K., Grampurohit, N., Thielen, C. C., Sadowsky, C., Davidson, L., Taylor, H. B., ... & Mulcahey, M. J. (2018). Evaluation of the capabilities of upper extremity test (CUE-T) in children with tetraplegia. Topics in Spinal Cord Injury Rehabilitation, 24(3), 239-251.
	Mulcahey, M. J., Betz, R. R., Kozin, S. H., Smith, B. T., Hutchinson, D., & Lutz, C. (2004). Implantation of the Freehand System® during initial rehabilitation using minimally invasive techniques. Spinal Cord, 42(3), 146-155.
	Kalsi-Ryan, S., Beaton, D., Curt, A., Popovic, M. R., Verrier, M. C., & Fehlings, M. G. (2014). Outcome of the upper limb in cervical spinal cord injury: Profiles of recovery and insights for clinical studies. The journal of spinal cord medicine, 37(5), 503-510.
	Kalsi-Ryan, S., Beaton, D., Ahn, H., Askes, H., Drew, B., Curt, A., ... & Fehlings, M. G. (2016). Responsiveness, sensitivity, and minimally detectable difference of the graded and redefined assessment of strength, sensibility, and prehension, version 1.0. Journal of neurotrauma, 33(3), 307-314.
	Lozano-Berrio, V., Alcobendas-Maestro, M., Polonio-López, B., Gil-Agudo, A., de la Peña-González, A., & de Los Reyes-Guzmán, A. (2022). The Impact of Robotic Therapy on the Self-Perception of Upper Limb Function in Cervical Spinal Cord Injury: A Pilot Randomized Controlled Trial. International Journal of Environmental Research and Public Health, 19(10), 6321.
	Career Factors Inventory
	Elliott, T. R. (1999). Social problem-solving abilities and adjustment to recent-onset spinal cord injury. Rehabilitation Psychology, 44(4), 315.
	Center of Epidemiological Studies Depression scale CES-D
	Young, M. E., Rintala, D. H., Rossi, C. D., Hart, K. A., & Fuhrer, M. J. (1995). Alcohol and marijuana use in a community-based sample of persons with spinal cord injury. Archives of Physical Medicine and Rehabilitation, 76(6), 525-532.
	Latimer, A. E., Ginis, K. A. M., Hicks, A. L., & McCartney, N. (2004). An examination of the mechanisms of exercise-induced change in psychological well-being among people with spinal cord injury. Journal of Rehabilitation Research & Development, 41(5).
	Chung, H., Kim, J., Askew, R. L., Jones, S. M., Cook, K. F., & Amtmann, D. (2015). Assessing measurement invariance of three depression scales between neurologic samples and community samples. Quality of life research, 24, 1829-1834.
	Silveira, S. L., Ledoux, T., Cottingham, M., & Hernandez, D. C. (2017). Association among practice frequency on depression and stress among competitive US male wheelchair rugby athletes with tetraplegia. Spinal Cord, 55(10), 957-962.
	Rintala, D. H., Loubser, P. G., Castro, J., Hart, K. A., & Fuhrer, M. J. (1998). Chronic pain in a community-based sample of men with spinal cord injury: prevalence, severity, and relationship with impairment, disability, handicap, and subjective well-being. Archives of physical medicine and rehabilitation, 79(6), 604-614.
	Duchnick, J. J., Letsch, E. A., & Curtiss, G. (2009). Coping effectiveness training during acute rehabilitation of spinal cord injury/dysfunction: a randomized clinical trial. Rehabilitation Psychology, 54(2), 123.
	Livneh, H., & Martz, E. (2014). Coping strategies and resources as predictors of psychosocial adaptation among people with spinal cord injury. Rehabilitation psychology, 59(3), 329.
	Dirlikov, B., Lavoie, S., & Shem, K. (2019). Correlation between thyroid function, testosterone levels, and depressive symptoms in females with spinal cord injury. Spinal cord series and cases, 5(1), 61.
	Saraf, P., Rafferty, M. R., Moore, J. L., Kahn, J. H., Hendron, K., Leech, K., & Hornby, T. G. (2010). Daily stepping in individuals with motor incomplete spinal cord injury. Physical therapy, 90(2), 224-235.
	Schönenberg, M., Reimitz, M., Jusyte, A., Maier, D., Badke, A., & Hautzinger, M. (2014). Depression, posttraumatic stress, and risk factors following spinal cord injury. International journal of behavioral medicine, 21, 169-176.
	Cook, K. F., Kallen, M. A., Bombardier, C., Bamer, A. M., Choi, S. W., Kim, J., ... & Amtmann, D. (2017). Do measures of depressive symptoms function differently in people with spinal cord injury versus primary care patients: the CES-D, PHQ-9, and PROMIS®-D. Quality of life research, 26, 139-148.
	Sharif, H., Gammage, K., Chun, S., & Ditor, D. (2014). Effects of FES-ambulation training on locomotor function and health-related quality of life in individuals with spinal cord injury. Topics in Spinal Cord Injury Rehabilitation, 20(1), 58-69.
	Verwer, J. H., Van Leeuwen, C. M. C., Bolier, L., & Post, M. W. M. (2016). Feasibility of an online well-being intervention for people with spinal cord injury: A pilot study. Spinal cord, 54(6), 473-477.
	McColl, M. A., Charlifue, S., Glass, C., Savic, G., & Meehan, M. (2002). International differences in ageing and spinal cord injury. Spinal cord, 40(3), 128-136.
	Warms, C. A., Belza, B. L., Whitney, J. D., Mitchell, P. H., & Stiens, S. A. (2004). Lifestyle physical activity for individuals with spinal cord injury: a pilot study. American Journal of Health Promotion, 18(4), 288-291.
	Hicks, A. L., Adams, M. M., Martin Ginis, K., Giangregorio, L., Latimer, A., Phillips, S. M., & McCartney, N. (2005). Long-term body-weight-supported treadmill training and subsequent follow-up in persons with chronic SCI: effects on functional walking ability and measures of subjective well-being. Spinal cord, 43(5), 291-298.
	Hicks, A. L., Martin, K. A., Ditor, D. S., Latimer, A. E., Craven, C., Bugaresti, J., & McCartney, N. (2003). Long-term exercise training in persons with spinal cord injury: effects on strength, arm ergometry performance and psychological well-being. Spinal cord, 41(1), 34-43.
	Miller, W. C., Anton, H. A., & Townson, A. F. (2008). Measurement properties of the CESD scale among individuals with spinal cord injury. Spinal cord, 46(4), 287-292.
	Anton, H. A., Miller, W. C., & Townson, A. F. (2008). Measuring fatigue in persons with spinal cord injury. Archives of physical medicine and rehabilitation, 89(3), 538-542.
	Burns, S. M., Hough, S., Boyd, B. L., & Hill, J. (2010). Men’s adjustment to spinal cord injury: The unique contributions of conformity to masculine gender norms. American Journal of Men's Health, 4(2), 157-166.
	Boninger, M. L., Saur, T., Trefler, E., Hobson, D. A., Burdett, R., & Cooper, R. A. (1998). Postural changes with aging in tetraplegia: effects on life satisfaction and pain. Archives of physical medicine and rehabilitation, 79(12), 1577-1581.
	Rintala, D. H. (2013). Predictive validity of social support relative to psychological well-being in men with spinal cord injury. Rehabilitation Psychology, 58(4), 422.
	Yorkston, K. M., Bamer, A., Johnson, K., & Amtmann, D. (2012). Satisfaction with participation in multiple sclerosis and spinal cord injury. Disability and Rehabilitation, 34(9), 747-753.
	Kovacs, F. M., Barriga, A., Royuela, A., Seco, J., & Zamora, J. (2016). Spanish adaptation of the quality of life index-spinal cord injury version. Spinal Cord, 54(10), 895-900.
	Protas, E. J., Holmes, S. A., Qureshy, H., Johnson, A., Lee, D., & Sherwood, A. M. (2001). Supported treadmill ambulation training after spinal cord injury: a pilot study. Archives of physical medicine and rehabilitation, 82(6), 825-831.
	Catalano, D., Chan, F., Wilson, L., Chiu, C. Y., & Muller, V. R. (2011). The buffering effect of resilience on depression among individuals with spinal cord injury: a structural equation model. Rehabilitation psychology, 56(3), 200.
	Livneh, H., & Martz, E. (2011). The impact of perceptions of health control and coping modes on negative affect among individuals with spinal cord injuries. Journal of clinical psychology in medical settings, 18, 243-256.
	Daverat, P., Petit, H., Kemoun, G., Dartigues, J. F., & Barat, M. (1995). The long term outcome in 149 patients with spinal cord injury. Spinal Cord, 33(11), 665-668.
	Giuliano, F., Rubio-Aurioles, E., Kennelly, M., Montorsi, F., Kim, E. D., Finkbeiner, A. E., ... & Vardenafil Study Group. (2008). Vardenafil improves ejaculation success rates and self-confidence in men with erectile dysfunction due to spinal cord injury.
	Crisp, R. (1992). Vocational decision making by sixty spinal cord injury patients. Spinal Cord, 30(6), 420-424.
	Nooijen, C. F., Stam, H. J., Schoenmakers, I., Sluis, T., Post, M., Twisk, J., ... & Grp, A. A. R. (2016). Working mechanisms of a behavioural intervention promoting physical activity in persons with subacute spinal cord injury. Journal of rehabilitation medicine, 48(7), 583-588.
	Hassouneh, D., Hanson, G., Perrin, N., & McNeff, E. (2008). Abuse and Health in Individuals with Spinal Cord Injury and Dysfunction. Journal of Rehabilitation, 74(3).
	Charlifue, R. H. S. (1999). Ageing with spinal cord injury: the impact of spousal support. Disability and rehabilitation, 21(5-6), 250-257.
	Rintala, D. H., Hart, K. A., & Priebe, M. M. (2004). Predicting consistency of pain over a 10-year period in persons. Journal of Rehabilitation Research and Development, 41(1), 75-88.
	Center of Epidemiological Studies Depression scale short form CES-D-10
	Wardell, D. W., Rintala, D. H., Duan, Z., & Tan, G. (2006). A pilot study of healing touch and progressive relaxation for chronic neuropathic pain in persons with spinal cord injury. Journal of Holistic Nursing, 24(4), 231-240.
	Richardson, E., Richards, S., & Sutphin, S. (2007). A longitudinal study of joint pain following SCI: concurrent trends in participation, depression, and the effects of smoking. Topics in Spinal Cord Injury Rehabilitation, 12(3), 45-55.
	Tan, G., Rintala, D. H., Jensen, M. P., Richards, J. S., Holmes, S. A., Parachuri, R., ... & Price, L. R. (2011). Efficacy of cranial electrotherapy stimulation for neuropathic pain following spinal cord injury: a multi-site randomized controlled trial with a secondary 6-month open-label phase. The journal of spinal cord medicine, 34(3), 285-296.
	Miller, W. C., Anton, H. A., & Townson, A. F. (2008). Measurement properties of the CESD scale among individuals with spinal cord injury. Spinal cord, 46(4), 287-292.
	Tawashy, A. E., Eng, J. J., Lin, K. H., Tang, P. F., & Hung, C. (2009). Physical activity is related to lower levels of pain, fatigue and depression in individuals with spinal-cord injury: a correlational study. Spinal cord, 47(4), 301-306.
	Hughes, R. B., Robinson-Whelen, S., Taylor, H. B., & Hall, J. W. (2006). Stress self-management: an intervention for women with physical disabilities. Women's Health Issues, 16(6), 389-399.
	Miller, S. M. (2009). The measurement of self-efficacy in persons with spinal cord injury: psychometric validation of the moorong self-efficacy scale. Disability and Rehabilitation, 31(12), 988-993.
	Monin, J. K., Schulz, R., Martire, L. M., Connelly, D., & Czaja, S. J. (2014). The personal importance of being independent: associations with changes in disability and depressive symptoms. Rehabilitation Psychology, 59(1), 35.
	Forchheimer, M., & Tate, D. (2007). The relationship of spirituality and depression to health among people with spinal cord injury. Topics in Spinal Cord Injury Rehabilitation, 12(3), 23-34.
	Pang, M., Eng, J., Lin, K. H., Tang, P. F., Hung, C., & Wang, Y. H. (2009). The association of depression and pain interference with disease-management self-efficacy in community-dwelling individuals with spinal cord injury.
	Checklist Individual Strength CIS
	van Diemen, T., van Lankveld, W., van Leeuwen, C., Post, M., & van Nes, I. (2016). Multidimensional fatigue during rehabilitation in persons with recently acquired spinal cord injury. J Rehabil Med, 48(1), 27-32.
	Children's Assessment of Participation an Enjoyment CAPE
	Anderson, C. J., Kelly, E. H., Klaas, S. J., Russell, H., Daharsh, E., & Vogel, L. C. (2009). Anxiety and depression in children and adolescents with spinal cord injuries. Developmental Medicine & Child Neurology, 51(10), 826-832.
	Klaas, S. J., Kelly, E. H., Gorzkowski, J., Homko, E., & Vogel, L. C. (2010). Assessing patterns of participation and enjoyment in children with spinal cord injury. Developmental Medicine & Child Neurology, 52(5), 468-474.
	Lindwall, J., Russell, H., Kelly, E., Klaas, S., Mulcahey, M., Betz, R., & Vogel, L. (2012). Coping and participation in youth with spinal cord injury. Topics in Spinal Cord Injury Rehabilitation, 18(3), 220-231.
	Kelly, E., & Vogel, L. (2013). Overview of psychosocial health among youth with spinal cord injury. Topics in spinal cord injury rehabilitation, 19(2), 129-141.
	Flanagan, A., Kelly, E. H., & Vogel, L. C. (2013). Psychosocial outcomes of children and adolescents with early-onset spinal cord injury and those with spina bifida. Pediatric Physical Therapy, 25(4), 452-459.
	Children's Depression Inventory CDI
	Anderson, C. J., Kelly, E. H., Klaas, S. J., Russell, H., Daharsh, E., & Vogel, L. C. (2009). Anxiety and depression in children and adolescents with spinal cord injuries. Developmental Medicine & Child Neurology, 51(10), 826-832.
	Klaas, S., Kelly, E., Anderson, C., & Vogel, L. (2014). Depression and anxiety in adolescents with pediatric-onset spinal cord injury. Topics in spinal cord injury rehabilitation, 20(1), 13-22.
	Smith, T. F., Russell, H. F., Kelly, E. H., Mulcahey, M. J., Betz, R. R., & Vogel, L. C. (2013). Examination and measurement of coping among adolescents with spinal cord injury. Spinal cord, 51(9), 710-714.
	Garma, S. I., Kelly, E. H., Daharsh, E. Z., & Vogel, L. C. (2011). Health-related quality of life after pediatric spinal cord injury. Journal of pediatric psychology, 36(2), 226-236.
	Kelly, E., & Vogel, L. (2013). Overview of psychosocial health among youth with spinal cord injury. Topics in spinal cord injury rehabilitation, 19(2), 129-141.
	January, A. M., Kelly, E. H., Russell, H. F., Zebracki, K., & Vogel, L. C. (2019). Patterns of coping among caregivers of children with spinal cord injury: Associations with parent and child well-being. Families, Systems, & Health, 37(2), 150.
	Riordan, A., Kelly, E. H., Klaas, S. J., & Vogel, L. C. (2015). Psychosocial outcomes among youth with spinal cord injury by neurological impairment. The journal of spinal cord medicine, 38(1), 76-83.
	Flanagan, A., Kelly, E. H., & Vogel, L. C. (2013). Psychosocial outcomes of children and adolescents with early-onset spinal cord injury and those with spina bifida. Pediatric Physical Therapy, 25(4), 452-459.
	Chronic Pain Acceptance Questionnaire CPAQ
	Kratz, A. L., Hirsh, A. T., Ehde, D. M., & Jensen, M. P. (2013). Acceptance of pain in neurological disorders: associations with functioning and psychosocial well-being. Rehabilitation psychology, 58(1), 1.
	Burke, D., Lennon, O., Blake, C., Nolan, M., Barry, S., Smith, E., ... & Fullen, B. M. (2019). An internet‐delivered cognitive behavioural therapy pain management programme for spinal cord injury pain: A randomized controlled trial. European Journal of Pain, 23(7), 1264-1282.
	Kim, S., Rohn, E. J., & Kratz, A. L. (2021). Linguistic indicators of chronic pain acceptance in individuals with spinal cord injury. Rehabilitation Psychology, 66(4), 520.
	Kratz, A. L., Murphy III, J., Kalpakjian, C. Z., & Chen, P. (2018). Medicate or meditate? Greater pain acceptance is related to lower pain medication use in persons with chronic pain and spinal cord injury. The Clinical journal of pain, 34(4), 357.
	Kuzu, D., Kallen, M. A., Kalpakjian, C. Z., & Kratz, A. L. (2022). Psychometric properties of the spinal cord injury-quality of life (SCI-QOL) Resilience item bank in a sample with spinal cord injury and chronic pain. Quality of Life Research, 1-10.
	Chronic Pain Acceptance Questionnaire - short version CPAQ-8
	Müller, R., Gertz, K. J., Molton, I. R., Terrill, A. L., Bombardier, C. H., Ehde, D. M., & Jensen, M. P. (2016). Effects of a tailored positive psychology intervention on well-being and pain in individuals with chronic pain and a physical disability. The Clinical journal of pain, 32(1), 32-44.
	Chronic Pain Coping Inventory CPCI
	Molton, I., Jensen, M. P., Ehde, D. M., Carter, G. T., Kraft, G., & Cardenas, D. D. (2008). Coping with chronic pain among younger, middle-aged, and older adults living with neurological injury and disease. Journal of aging and health, 20(8), 972-996.
	Hanley, M. A., Raichle, K., Jensen, M., & Cardenas, D. D. (2008). Pain catastrophizing and beliefs predict changes in pain interference and psychological functioning in persons with spinal cord injury. The Journal of Pain, 9(9), 863-871.
	Nielson, W. R., Jensen, M. P., Ehde, D. M., Kerns, R. D., & Molton, I. R. (2008). Further development of the multidimensional pain readiness to change questionnaire: The MPRCQ2. The Journal of Pain, 9(6), 552-565.
	Finley, M., Euiler, E., Baehr, L., Gracely, E., Brownsberger, M., Schmidt-Read, M., ... & Geigle, P. R. (2021). Relationship of psychosocial factors and musculoskeletal pain among individuals with newly acquired spinal cord injury. Spinal Cord Series and Cases, 7(1), 61.
	Chronic Pain Grade Quesionnaire CPG
	Heutink, M., Post, M. W., Luthart, P., Pfennings, L. E., Dijkstra, C. A., & Lindeman, E. (2010). A multidisciplinary cognitive behavioural programme for coping with chronic neuropathic pain following spinal cord injury: the protocol of the CONECSI trial. BMC neurology, 10(1), 1-8.
	Turner, J. A., Cardenas, D. D., Warms, C. A., & McClellan, C. B. (2001). Chronic pain associated with spinal cord injuries: a community survey. Archives of physical medicine and rehabilitation, 82(4), 501-508.
	Heutink, M., Post, M. W., Wollaars, M. M., & Van Asbeck, F. W. (2011). Chronic spinal cord injury pain: pharmacological and non-pharmacological treatments and treatment effectiveness. Disability and rehabilitation, 33(5), 433-440.
	Cardenas, D. D., Turner, J. A., Warms, C. A., & Marshall, H. M. (2002). Classification of chronic pain associated with spinal cord injuries. Archives of physical medicine and rehabilitation, 83(12), 1708-1714.
	Heutink, M., Post, M. W., Luthart, P., Schuitemaker, M., Slangen, S., Sweers, J., ... & Lindeman, E. (2014). Long-term outcomes of a multidisciplinary cognitive behavioural programme for coping with chronic neuropathic spinal cord injury pain. Journal of rehabilitation medicine, 46(6), 540-545.
	Canori, A., Amiri, A. M., Thapa-Chhetry, B., Finley, M. A., Schmidt-Read, M., Lamboy, M. R., ... & Hiremath, S. V. (2021). Relationship between pain, fatigue, and physical activity levels during a technology-based physical activity intervention. The Journal of Spinal Cord Medicine, 44(4), 549-556.
	Wollaars, M. M., Post, M. W., van Asbeck, F. W., & Brand, N. (2007). Spinal cord injury pain: the influence of psychologic factors and impact on quality of life. The Clinical journal of pain, 23(5), 383-391.
	Heutink, M., Post, M. W., Bongers-Janssen, H. M., Dijkstra, C. A., Snoek, G. J., Spijkerman, D. C., & Lindeman, E. (2012). The CONECSI trial: results of a randomized controlled trial of a multidisciplinary cognitive behavioral program for coping with chronic neuropathic pain after spinal cord injury. Pain, 153(1), 120-128.
	Warms, C. A., Turner, J. A., Marshall, H. M., & Cardenas, D. D. (2002). Treatments for chronic pain associated with spinal cord injuries: many are tried, few are helpful. The Clinical journal of pain, 18(3), 154-163.
	Heutink, M., Post, M., Overdulve, C., Pfennings, L., van de Vis, W., Vrijens, N., & Lindeman, E. (2013). Which pain coping strategies and cognitions are associated with outcomes of a cognitive behavioral intervention for neuropathic pain after spinal cord injury?. Topics in spinal cord injury rehabilitation, 19(4), 330-340.
	Nooijen, C. F., Stam, H. J., Schoenmakers, I., Sluis, T., Post, M., Twisk, J., ... & Grp, A. A. R. (2016). Working mechanisms of a behavioural intervention promoting physical activity in persons with subacute spinal cord injury. Journal of rehabilitation medicine, 48(7), 583-588.
	Chronic Pain Scale
	Mahnig, S., Landmann, G., Stockinger, L., & Opsommer, E. (2016). Pain assessment according to the International Spinal Cord Injury Pain classification in patients with spinal cord injury referred to a multidisciplinary pain center. Spinal cord, 54(10), 809-815.
	Cleveland Clinic Constipation Score
	Knaus, M. E., Ahmad, H., Metzger, G. A., Beyene, T. J., Thomas, J. L., Weaver, L. J., ... & Halaweish, I. (2022). Outcomes of a telemedicine bowel management program during COVID-19. Journal of Pediatric Surgery, 57(1), 80-85.
	Lynch, A. C., Wong, C., Anthony, A., Dobbs, B. R., & Frizelle, F. A. (2000). Bowel dysfunction following spinal cord injury: a description of bowel function in a spinal cord-injured population and comparison with age and gender matched controls. Spinal Cord, 38(12), 717-723.
	Lynch, A. C., Anthony, A., Dobbs, B. R., & Frizelle, F. A. (2000). Anorectal physiology following spinal cord injury. Spinal Cord, 38(10), 573-580.
	CPSS
	Boyer, B. A., Knolls, M. L., Kafkalas, C. M., Tollen, L. G., & Swartz, M. (2000). Prevalence and relationships of posttraumatic stress in families experiencing pediatric spinal cord injury. Rehabilitation Psychology, 45(4), 339.
	Cognitive and Affective Mindfulness Scale Revised CAMS-R
	Curtis, K. J., Hitzig, S. L., Leong, N., Wicks, C. E., Ditor, D. S., & Katz, J. (2015). Evaluation of a modified yoga program for persons with spinal cord injury. Therapeutic recreation journal, 49(2), 97.
	Cognitive Fusion Questionnaire CFQ
	Waldron-Perrine, B., Kisser, J., Robinett, E., Hanks, R. A., & Kratz, A. (2022). Association between Acceptance and Commitment Therapy (ACT) processes and depressive symptoms and pain interference in persons with spinal cord injury (SCI). Rehabilitation psychology, 67(4), 602.
	Combined Outcome Measure for Risk Communication and Treatment Decision Making Effectiveness COMRADE
	Locatelli, S. M., Etingen, B., Heinemann, A., Neumann, H. D., Miskovic, A., Chen, D., & LaVela, S. L. (2016). Perceptions of shared decision making among patients with spinal cord injuries/disorders. Topics in spinal cord injury rehabilitation, 22(3), 192-202.
	Conformity to Masculinity Norms Inventory CMNI
	Burns, S. M., Hough, S., Boyd, B. L., & Hill, J. (2010). Men’s adjustment to spinal cord injury: The unique contributions of conformity to masculine gender norms. American Journal of Men's Health, 4(2), 157-166.
	Communicative Participation Item Bank CPIB - general short form
	Ward, E. C., Jarman, L., Cornwell, P. L., & Amsters, D. I. (2016). Impact of voice and communication deficits for individuals with cervical spinal cord injury living in the community. International Journal of Language & Communication Disorders, 51(5), 568-580.
	Community Integration Measure CIM
	De Wolf, A., Lane-Brown, A., Tate, R. L., Middleton, J., & Cameron, I. D. (2010). Measuring community integration after spinal cord injury: validation of the Sydney psychosocial reintegration scale and community integration measure. Quality of life research, 19, 1185-1193.
	Forchheimer, M. (2010). Objective and subjective measures: assessment of three measures of participation among people with spinal cord injuries. Topics in Spinal Cord Injury Rehabilitation, 15(4), 16-25.
	Nizeyimana, E., Joseph, C., & Phillips, J. (2022). The role of self-efficacy in community reintegration among persons with traumatic spinal cord injury in South Africa. The Journal of Spinal Cord Medicine, 45(5), 739-747.
	Community Integration Questionnaire CIQ
	Saurí, J., Umaña, M. C., Chamarro, A., Soler, M. D., Gilabert, A., & Elfström, M. L. (2014). Adaptation and validation of the Spanish version of the Spinal Cord Lesion-related Coping Strategies Questionnaire (SCL CSQ-S). Spinal cord, 52(11), 842-849.
	Kratz, A. L., Chadd, E., Jensen, M. P., Kehn, M., & Kroll, T. (2015). An examination of the psychometric properties of the community integration questionnaire (CIQ) in spinal cord injury. The journal of spinal cord medicine, 38(4), 446-455.
	Ullrich, P., Jensen, M., Loeser, J., & Cardenas, D. (2007). Catastrophizing mediates associations between pain severity, psychological distress, and functional disability among persons with spinal cord injury. Rehabilitation Psychology, 52(4), 390.
	Jensen, M. P., Hoffman, A. J., & Cardenas, D. D. (2005). Chronic pain in individuals with spinal cord injury: a survey and longitudinal study. Spinal cord, 43(12), 704-712.
	Callaway, L., Enticott, J., Farnworth, L., McDonald, R., Migliorini, C., & Willer, B. (2017). Community integration outcomes of people with spinal cord injury and multiple matched controls: A pilot study. Australian Occupational Therapy Journal, 64(3), 226-234.
	Saffari, M., Pakpour, A. H., Yaghobidoot, M., Al Zaben, F., & Koenige, H. G. (2015). Cross-cultural adaptation of the spinal cord lesion-related coping strategies questionnaire for use in Iran. Injury, 46(8), 1539-1544.
	Ullrich, P. M., Jensen, M. P., Loeser, J. D., Cardenas, D. D., & Weaver, F. M. (2008). Pain among veterans with spinal cord injury. Journal of rehabilitation research and development, 45(6), 793.
	Chang, F. S., Zhang, Q., Xie, H. X., Wang, H. F., Yang, Y. H., Gao, Y., ... & Lu, J. (2022). Preliminary validation study of the WHO quality of life (WHOQOL) scales for people with spinal cord injury in Mainland China. The Journal of Spinal Cord Medicine, 45(5), 710-719.
	Hirsh, A. T., Braden, A. L., Craggs, J. G., & Jensen, M. P. (2011). Psychometric properties of the community integration questionnaire in a heterogeneous sample of adults with physical disability. Archives of physical medicine and rehabilitation, 92(10), 1602-1610.
	Chang, F., Xie, H., Zhang, Q., Sun, M., Yang, Y., Chen, G., ... & Lu, J. (2020). Quality of life of adults with chronic spinal cord injury in mainland china: a cross-sectional study. Journal of Rehabilitation Medicine, 52(5).
	García-Rudolph, A., Cegarra, B., Opisso, E., Tormos, J. M., & Saurí, J. (2021). Relationships between functionality, depression, and anxiety with community integration and quality of life in chronic traumatic spinal cord injury. American Journal of Physical Medicine & Rehabilitation, 100(9), 840-850.
	Kee, K. M., Mohamad, N. Z., Koh, P. P., Yeo, J. P., Ng, Y. S., Kam, J. C., & Asano, M. (2020). Return to work after spinal cord injury: a Singaporean pilot community-based rehabilitation program. Spinal Cord, 58(10), 1096-1103.
	Jensen, M. P., Kuehn, C. M., Amtmann, D., & Cardenas, D. D. (2007). Symptom burden in persons with spinal cord injury. Archives of physical medicine and rehabilitation, 88(5), 638-645.
	García-Rudolph, A., Saurí, J., López Carballo, J., Cegarra, B., Wright, M. A., Opisso, E., & Tormos, J. M. (2022). The impact of COVID-19 on community integration, quality of life, depression and anxiety in people with chronic spinal cord injury. The Journal of Spinal Cord Medicine, 45(5), 681-690.
	Siegert, R. J., Jackson, D. M., & Turner-Stokes, L. (2014). The Needs and Provision Complexity Scale: a first psychometric analysis using multicentre data. Clinical rehabilitation, 28(7), 687-695.
	Community Integration Questionnaire CIQ Revised
	Panuccio, F., Galeoto, G., Valente, D., Ioncoli, M., Marquez, M. A., Tofani, M., & Berardi, A. (2022). Psychometric properties of the Community Integration Questionnaire–Revised (CIQ-R) in an Italian population with spinal cord injury. Spinal cord series and cases, 8(1), 18.
	Comprehensive Quality of Life Scale for Adult’s fifth edition COMQoL-A5
	Migliorini, C., Callaway, L., & New, P. (2013). Preliminary investigation into subjective well-being, mental health, resilience, and spinal cord injury. The journal of spinal cord medicine, 36(6), 660-665.
	Migliorini, C. E., New, P. W., & Tonge, B. J. (2011). Quality of life in adults with spinal cord injury living in the community. Spinal Cord, 49(3), 365-370.
	Migliorini, C., & Tonge, B. (2009). Reflecting on subjective well-being and spinal cord injury. Journal of Rehabilitation Medicine, 41(6), 445-450.
	Connor-Davidson Resilience Scale CD-RISC
	Bhattarai, M., Maneewat, K., & Sae-Sia, W. (2018). Determinants of resilience among people who sustained spinal cord injury from the 2015 earthquake in Nepal. Spinal Cord, 56(1), 78-83.
	Kilic, S. A., Dorstyn, D. S., & Guiver, N. G. (2013). Examining factors that contribute to the process of resilience following spinal cord injury. Spinal cord, 51(7), 553-557.
	Craig, A., Tran, Y., Guest, R., & Middleton, J. (2020). Excessive daytime sleepiness in adults with spinal cord injury and associations with pain catastrophizing and pain intensity. Spinal Cord, 58(7), 831-839.
	Amtmann, D., Bamer, A. M., Nery-Hurwit, M. B., Liljenquist, K. S., & Yorkston, K. (2019). Factors associated with disease self-efficacy in individuals aging with a disability. Psychology, Health & Medicine, 24(10), 1171-1181.
	Morgan, K., Heeb, R., Walker, K., Tucker, S., & Hollingsworth, H. (2022). Impact of the COVID-19 Pandemic on Psychosocial Health of Persons With Spinal Cord Injury: Investigation of Experiences and Needed Resources. Topics in Spinal Cord Injury Rehabilitation, 28(2), 185-195.
	Kuiper, H., van Leeuwen, C. C., Stolwijk-Swüste, J. M., & Post, M. W. (2019). Measuring resilience with the Connor–Davidson Resilience Scale (CD-RISC): which version to choose?. Spinal cord, 57(5), 360-366.
	Wang, Y., Xie, H., & Zhao, X. (2018). Psychological morbidities and positive psychological outcomes in people with traumatic spinal cord injury in Mainland China. Spinal Cord, 56(7), 704-711.
	Bhattarai, M., Maneewat, K., & Sae-Sia, W. (2018). Psychosocial factors affecting resilience in Nepalese individuals with earthquake-related spinal cord injury: a cross-sectional study. BMC psychiatry, 18, 1-8.
	Wang, Y., Zhao, X., & Xie, H. (2019). Quality of life and its predictors in people with traumatic spinal cord injury in mainland China. Spinal Cord, 57(9), 739-746.
	Tansey, T. N., Bezyak, J., Kaya, C., Ditchman, N., & Catalano, D. (2017). Resilience and quality of life: An investigation of Kumpfer’s resilience model with persons with spinal cord injuries. Rehabilitation Counseling Bulletin, 60(3), 163-174.
	Chiu, C., Brooks, J., Jones, A., Wilcher, K., Shen, S., Driver, S., & Krause, J. (2022). Resilient coping types in people with spinal cord injury: Latent class analysis. Rehabilitation Counseling Bulletin, 65(3), 213-222.
	Min, J. A., Lee, C. U., Hwang, S. I., Shin, J. I., Lee, B. S., Han, S. H., ... & Chae, J. H. (2014). The moderation of resilience on the negative effect of pain on depression and post-traumatic growth in individuals with spinal cord injury. Disability and rehabilitation, 36(14), 1196-1202.
	Bhattarai, M., Jin, Y., Smedema, S. M., Cadel, K. R., & Baniya, M. (2021). The relationships among self‐efficacy, social support, resilience, and subjective well‐being in persons with spinal cord injuries. Journal of Advanced Nursing, 77(1), 221-230.
	Shin, J. I., Chae, J. H., Min, J. A., Lee, C. U., Hwang, S. I., Lee, B. S., ... & Lee, C. Y. (2012). Resilience as a possible predictor for psychological distress in chronic spinal cord injured patients living in the community. Annals of rehabilitation medicine, 36(6), 815-820.
	Pincock, J. S., & Terrill, A. L. (2020). Association of mindfulness to resilience, anxiety, and depressive symptoms after spinal cord injury—a correlational study. Spinal cord series and cases, 6(1), 7.
	White, B., Driver, S., & Warren, A. M. (2010). Resilience and indicators of adjustment during rehabilitation from a spinal cord injury. Rehabilitation psychology, 55(1), 23.
	Connor-Davidson Resilience Scale 10
	Kuiper, H., van Leeuwen, C. C., Stolwijk-Swüste, J. M., & Post, M. W. (2019). Measuring resilience with the Connor–Davidson Resilience Scale (CD-RISC): which version to choose?. Spinal cord, 57(5), 360-366.
	Kuiper, H., van Leeuwen, C. M., Stolwijk-Swüste, J. M., & Post, M. W. (2022). Reliability and validity of the Brief Illness Perception Questionnaire (B-IPQ) in individuals with a recently acquired spinal cord injury. Clinical Rehabilitation, 36(4), 550-557.
	Battalio, S. L., Tang, C. L., & Jensen, M. P. (2020). Resilience and function in adults with chronic physical disabilities: a cross-lagged panel design. Annals of Behavioral Medicine, 54(5), 297-307.
	Battalio, S. L., Silverman, A. M., Ehde, D. M., Amtmann, D., Edwards, K. A., & Jensen, M. P. (2017). Resilience and function in adults with physical disabilities: an observational study. Archives of physical medicine and rehabilitation, 98(6), 1158-1164.
	Ordway, A. R., Johnson, K. L., Amtmann, D., Bocell, F. D., Jensen, M. P., & Molton, I. R. (2020). The relationship between resilience, self-efficacy, and employment in people with physical disabilities. Rehabilitation Counseling Bulletin, 63(4), 195-205.
	Connor-Davidson Resilience Scale 2
	Kuiper, H., van Leeuwen, C. C., Stolwijk-Swüste, J. M., & Post, M. W. (2019). Measuring resilience with the Connor–Davidson Resilience Scale (CD-RISC): which version to choose?. Spinal cord, 57(5), 360-366.
	Consultation and Relational Empathy CARE
	LaVela, S. L., Heinemann, A. W., Etingen, B., Miskovic, A., Locatelli, S. M., & Chen, D. (2017). Relational empathy and holistic care in persons with spinal cord injuries. The Journal of Spinal Cord Medicine, 40(1), 30-42.
	Coping Inventory for Stressful Situations CISS-21
	Geyh, S., Nick, E., Stirnimann, D., Ehrat, S., Müller, R., & Michel, F. (2012). Biopsychosocial outcomes in individuals with and without spinal cord injury: a Swiss comparative study. Spinal Cord, 50(8), 614-622.
	van Lankveld W, van Diemen T, van Nes I. (2011). Coping with spinal cord injury: tenacious goal pursuit and flexible goal adjustment. J Rehabil Med. 2011 Oct;43(10):923-9. doi: 10.2340/16501977-0870. PMID: 21947183.
	Burns, A. S., Delparte, J. J., Ballantyne, E. C., & Boschen, K. A. (2013). Evaluation of an interdisciplinary program for chronic pain after spinal cord injury. PM&R, 5(10), 832-838.
	Geyh, S., Nick, E., Stirnimann, D., Ehrat, S., Michel, F., Peter, C., & Lude, P. (2012). Self-efficacy and self-esteem as predictors of participation in spinal cord injury—an ICF-based study. Spinal cord, 50(9), 699-706.
	Coping Orientation to Problems Experienced COPE
	Byra, S. (2016). Posttraumatic growth in people with traumatic long-term spinal cord injury: predictive role of basic hope and coping. Spinal Cord, 54(6), 478-482.
	Pollard, C., & Kennedy, P. (2007). A longitudinal analysis of emotional impact, coping strategies and post‐traumatic psychological growth following spinal cord injury: A 10‐year review. British journal of health psychology, 12(3), 347-362.
	Kennedy, P., Frankel, H., Gardner, B., & Nuseibeh, I. (1997). Factors associated with acute and chronic pain following traumatic spinal cord injuries. Spinal Cord, 35(12), 814-817.
	Lude, P., Kennedy, P., Evans, M., Lude, Y., & Beedie, A. (2005). Post traumatic distress symptoms following spinal cord injury: a comparative review of European samples. Spinal Cord, 43(2), 102-108.
	Coping Strategies Questionnaire CSQ
	Heutink, M., Post, M. W., Luthart, P., Pfennings, L. E., Dijkstra, C. A., & Lindeman, E. (2010). A multidisciplinary cognitive behavioural programme for coping with chronic neuropathic pain following spinal cord injury: the protocol of the CONECSI trial. BMC neurology, 10(1), 1-8.
	Turner, J. A., Jensen, M. P., Warms, C. A., & Cardenas, D. D. (2002). Catastrophizing is associated with pain intensity, psychological distress, and pain-related disability among individuals with chronic pain after spinal cord injury. Pain, 98(1-2), 127-134.
	Widerström-Noga, E., Felix, E. R., Adcock, J. P., Escalona, M., & Tibbett, J. (2016). Multidimensional neuropathic pain phenotypes after spinal cord injury. Journal of neurotrauma, 33(5), 482-492.
	de la Vega, R., Miró, J., Esteve, R., Ramírez-Maestre, C., López-Martínez, A. E., & Jensen, M. P. (2019). Sleep disturbance in individuals with physical disabilities and chronic pain: The role of physical, emotional and cognitive factors. Disability and Health Journal, 12(4), 588-593.
	Buunk, A. P., Zurriaga, R., & González, P. (2006). Social comparison, coping and depression in people with spinal cord injury. Psychology and Health, 21(6), 791-807.
	Core Self Svaluation Scale CSES
	Smedema, S. M., Chan, J. Y., & Phillips, B. N. (2014). Core self-evaluations and Snyder’s hope theory in persons with spinal cord injuries. Rehabilitation psychology, 59(4), 399.
	Huang, I. C. (2017). Employment outcomes following spinal cord injury in Taiwan. International journal of rehabilitation research, 40(1), 84-90.
	Miller Smedema, S., Thompson, K., Sharp, S., & Friefeld, R. (2016). Evaluation of a Biopsychosocial Model of Life Satisfaction in Individuals with Spinal Cord Injuries. Journal of Rehabilitation, 82(4).
	Smedema, S. M., & Tansey, T. N. (2015). Mediators of the relationship between core self-evaluations and life satisfaction in individuals with spinal cord injuries. Rehabilitation Counseling Bulletin, 58(4), 217-226.
	Smedema, S. M., Morrison, B., Yaghmaian, R. A., Deangelis, J., & Aldrich, H. (2016). Psychometric validation of the Core Self-Evaluations Scale in people with spinal cord injury. Disability and Rehabilitation, 38(9), 889-896.
	Cornell Services Index CSI
	Houlihan, B. V., Jette, A., Friedman, R. H., Paasche-Orlow, M., Ni, P., Wierbicky, J., ... & Williams, S. (2013). A pilot study of a telehealth intervention for persons with spinal cord dysfunction. Spinal Cord, 51(9), 715-720.
	Craig Handicap Assessment and Reporting Technique CHART
	Young, M. E., Rintala, D. H., Rossi, C. D., Hart, K. A., & Fuhrer, M. J. (1995). Alcohol and marijuana use in a community-based sample of persons with spinal cord injury. Archives of Physical Medicine and Rehabilitation, 76(6), 525-532.
	Kennedy, P., Sherlock, O., McClelland, M., Short, D., Royle, J., & Wilson, C. (2010). A multi-centre study of the community needs of people with spinal cord injuries: the first 18 months. Spinal Cord, 48(1), 15-20.
	Hammond, F. M., Horn, S. D., Smout, R. J., Chen, D., DeJong, G., Scelza, W., ... & Bloomgarden, J. (2013). Acute rehospitalizations during inpatient rehabilitation for spinal cord injury. Archives of Physical Medicine and Rehabilitation, 94(4), S98-S105.
	Benavente, A., Palazón, R., Tamayo, R., Morán, E., Alaejos, J., & Alcaraz, A. (2003). Assessment of disability in spinal cord injury. Disability and Rehabilitation, 25(18), 1065-1070.
	Hicken, B. L., Putzke, J. D., & Richards, J. S. (2001). Bladder management and quality of life after spinal cord injury. American journal of physical medicine & rehabilitation, 80(12), 916-922.
	Richardson, E. J., Brooks, L. G., Richards, J. S., Bombardier, C. H., Barber, J., Tate, D., ... & Fann, J. R. (2016). Changes in pain and quality of life in depressed individuals with spinal cord injury: does type of pain matter?. The Journal of Spinal Cord Medicine, 39(5), 535-543.
	Rintala, D. H., Loubser, P. G., Castro, J., Hart, K. A., & Fuhrer, M. J. (1998). Chronic pain in a community-based sample of men with spinal cord injury: prevalence, severity, and relationship with impairment, disability, handicap, and subjective well-being. Archives of physical medicine and rehabilitation, 79(6), 604-614.
	Dijkers, M. P. (1999). Correlates of life satisfaction among persons with spinal cord injury. Archives of physical medicine and rehabilitation, 80(8), 867-876.
	Tzanos, I. A., Mavrogenis, A., Gioti, K., Papagelopoulos, P., & Panagiotopoulos, E. (2018). Depressive mood in individuals with spinal cord injury (SCI) living in Greece. Spinal cord, 56(9), 883-889.
	Manns, P. J., & Chad, K. E. (1999). Determining the relation between quality of life, handicap, fitness, and physical activity for persons with spinal cord injury. Archives of physical medicine and rehabilitation, 80(12), 1566-1571.
	Ma, J. K., Post, M. W. M., Gorter, J. W., & Martin Ginis, K. A. (2016). Differences in health, participation and life satisfaction outcomes in adults following paediatric-versus adult-sustained spinal cord injury. Spinal Cord, 54(12), 1197-1202.
	Tate, D., & Forchheimer, M. (1998). Enhancing community reintegration after inpatient rehabilitation for persons with spinal cord injury. Topics in Spinal Cord Injury Rehabilitation, 4(1), 42-55.
	Budd, M. A., Dixon, T. M., Barnett, S. D., Njoh, E., Goetz, L. L., & Ottomanelli, L. (2017). Examination of traumatic brain injury exposure among veterans with spinal cord injury. Rehabilitation psychology, 62(3), 345.
	Ottomanelli, L., Sippel, J. L., Cipher, D. J., & Goetz, L. L. (2011). Factors associated with employment among veterans with spinal cord injury. Journal of Vocational Rehabilitation, 34(3), 141-150.
	Rigot, S., Worobey, L., & Boninger, M. L. (2018). Gait training in acute spinal cord injury rehabilitation—utilization and outcomes among nonambulatory individuals: findings from the SCIRehab project. Archives of Physical Medicine and Rehabilitation, 99(8), 1591-1598.
	Putzke, J. D., Richards, J. S., Hicken, B. L., & DeVivo, M. J. (2002). Interference due to pain following spinal cord injury: important predictors and impact on quality of life. Pain, 100(3), 231-242.
	McColl, M. A., Charlifue, S., Glass, C., Savic, G., & Meehan, M. (2002). International differences in ageing and spinal cord injury. Spinal cord, 40(3), 128-136.
	Chase, B. W., Cornille, T. A., & English, R. W. (2000). Life satisfaction among persons with spinal cord injuries. Journal of Rehabilitation, 66(3), 14.
	Kennedy, P., Smithson, E., McClelland, M., Short, D., Royle, J., & Wilson, C. (2010). Life satisfaction, appraisals and functional outcomes in spinal cord-injured people living in the community. Spinal Cord, 48(2), 144-148.
	Vogel, L. C., Klaas, S. J., Lubicky, J. P., & Anderson, C. J. (1998). Long-term outcomes and life satisfaction of adults who had pediatric spinal cord injuries. Archives of physical medicine and rehabilitation, 79(12), 1496-1503.
	Heutink, M., Post, M. W., Luthart, P., Schuitemaker, M., Slangen, S., Sweers, J., ... & Lindeman, E. (2014). Long-term outcomes of a multidisciplinary cognitive behavioural programme for coping with chronic neuropathic spinal cord injury pain. Journal of rehabilitation medicine, 46(6), 540-545.
	De Wolf, A., Lane-Brown, A., Tate, R. L., Middleton, J., & Cameron, I. D. (2010). Measuring community integration after spinal cord injury: validation of the Sydney psychosocial reintegration scale and community integration measure. Quality of life research, 19, 1185-1193.
	Putzke, J. D., & Richards, J. S. (2001). Nursing home residence: quality of life among individuals with spinal cord injury. American journal of physical medicine & rehabilitation, 80(6), 404-409.
	Boninger, M. L., Saur, T., Trefler, E., Hobson, D. A., Burdett, R., & Cooper, R. A. (1998). Postural changes with aging in tetraplegia: effects on life satisfaction and pain. Archives of physical medicine and rehabilitation, 79(12), 1577-1581.
	Putzke, J. D., Richards, J. S., Hicken, B. L., & DeVivo, M. J. (2002). Predictors of life satisfaction: a spinal cord injury cohort study. Archives of physical medicine and rehabilitation, 83(4), 555-561.
	Garber, S. L., Rintala, D. H., Hart, K. A., & Fuhrer, M. J. (2000). Pressure ulcer risk in spinal cord injury: predictors of ulcer status over 3 years. Archives of physical medicine and rehabilitation, 81(4), 465-471.
	Putzke, J. D., Richards, J. S., & DeVivo, M. J. (2001). Quality of life after spinal cord injury caused by gunshot. Archives of physical medicine and rehabilitation, 82(7), 949-954.
	Kennedy, P., Lude, P., & Taylor, N. (2006). Quality of life, social participation, appraisals and coping post spinal cord injury: a review of four community samples. Spinal cord, 44(2), 95-105.
	Putzke, J. D., Hicken, B. L., & Richards, J. S. (2002). Race: predictor versus proxy variable? Outcomes after spinal cord injury. Archives of physical medicine and rehabilitation, 83(11), 1603-1611.
	Chen, Y., Lin, H. Y., Tseng, T. S., Wen, H., & DeVivo, M. J. (2018). Racial differences in data quality and completeness: Spinal Cord Injury Model Systems' experiences. Topics in spinal cord injury rehabilitation, 24(2), 110-120.
	January, A. M., Zebracki, K., Chlan, K. M., & Vogel, L. C. (2014). Symptoms of depression over time in adults with pediatric-onset spinal cord injury. Archives of physical medicine and rehabilitation, 95(3), 447-454.
	Hastings, J., Robins, H., Griffiths, Y., & Hamilton, C. (2011). The differences in self-esteem, function, and participation between adults with low cervical motor tetraplegia who use power or manual wheelchairs. Archives of physical medicine and rehabilitation, 92(11), 1785-1788.
	Kirshblum, S., Botticello, A., Lammertse, D. P., Marino, R. J., Chiodo, A. E., & Jha, A. (2011). The impact of sacral sensory sparing in motor complete spinal cord injury. Archives of physical medicine and rehabilitation, 92(3), 376-383.
	Riggins, M. S., Kankipati, P., Oyster, M. L., Cooper, R. A., & Boninger, M. L. (2011). The relationship between quality of life and change in mobility 1 year postinjury in individuals with spinal cord injury. Archives of physical medicine and rehabilitation, 92(7), 1027-1033.
	Wolf AC, Tate RL, Lannin NA, Middleton J, Lane-Brown A, Cameron ID. The World Health Organization Disability Assessment Scale, WHODAS II: reliability and validity in the measurement of activity and participation in a spinal cord injury population. J Rehabil Med. 2012 Sep;44(9):747-55. doi: 10.2340/16501977-1016. PMID: 22854805.
	Botticello, A. L., Boninger, M., Charlifue, S., Chen, Y., Fyffe, D., Heinemann, A., ... & Rohrbach, T. (2016). To what extent do neighborhood differences mediate racial disparities in participation after spinal cord injury?. Archives of physical medicine and rehabilitation, 97(10), 1735-1744.
	Dorstyn, D., Roberts, R., Murphy, G., Kneebone, I., Craig, A., Chur-Hansen, A., ... & Stewart, P. (2019). Can targeted job-information for adults with spinal cord dysfunction be effectively delivered online? A pilot study. The Journal of Spinal Cord Medicine, 42(1), 94-101.
	Putzke, J. D., Richards, J. S., & Dowler, R. N. (2000). The impact of pain in spinal cord injury: A case–control study. Rehabilitation Psychology, 45(4), 386.
	Charlifue, R. H. S. (1999). Ageing with spinal cord injury: the impact of spousal support. Disability and rehabilitation, 21(5-6), 250-257.
	Sherman, J. E., DeVinney, D. J., & Sperling, K. B. (2004). Social Support and Adjustment After Spinal Cord Injury: Influence of Past Peer-Mentoring Experiences and Current Live-In Partner. Rehabilitation psychology, 49(2), 140.
	Craig Handicap Assessment and Reporting Technique short form
	Hu, X., Zhang, X., Gosney, J. E., Reinhardt, J. D., Chen, S., Jin, H., & Li, J. (2012). Analysis of functional status, quality of life and community integration in earthquake survivors with spinal cord injury at hospital discharge and one-year follow-up in the community. Journal of rehabilitation medicine, 44(3), 200-205.
	Ryerson Espino, S. L., O’Rourke, K., Kelly, E. H., January, A. M., & Vogel, L. C. (2022). Coping, Social Support, and Caregiver Well-Being With Families Living With SCI: A Mixed Methods Study. Topics in spinal cord injury rehabilitation, 28(1), 78-98.
	Köçe, K., Atıcı, E., Buran Çırak, Y., Dürüstkan Elbaşı, N., & Tütüneken, Y. E. (2022). Cultural adaptation and Turkish version of Physical Activity Scale for Individuals with Physical Disabilities in individuals with spinal cord injury: a reliability and validity study. Disability and Rehabilitation, 44(21), 6414-6423.
	Tate, D. G., Forchheimer, M., Bombardier, C. H., Heinemann, A. W., Neumann, H. D., & Fann, J. R. (2015). Differences in quality of life outcomes among depressed spinal cord injury trial participants. Archives of physical medicine and rehabilitation, 96(2), 340-348.
	Evardone, M., Wilson, C. S., Weinel, D., Soble, J. R., & Kang, Y. (2018). Does attendance in SCI education courses impact health outcomes in acute rehabilitation?. The Journal of Spinal Cord Medicine, 41(1), 17-27.
	Dicianno, B. E., Lovelace, J., Peele, P., Fassinger, C., Houck, P., Bursic, A., & Boninger, M. L. (2016). Effectiveness of a wellness program for individuals with spina bifida and spinal cord injury within an integrated delivery system. Archives of physical medicine and rehabilitation, 97(11), 1969-1978.
	Gary, K. W., Cao, Y., Burns, S. P., McDonald, S. D., & Krause, J. S. (2020). Employment, health outcomes, and life satisfaction after spinal cord injury: comparison of veterans and nonveterans. Spinal cord, 58(1), 3-10.
	Whiteneck, G., Meade, M. A., Dijkers, M., Tate, D. G., Bushnik, T., & Forchheimer, M. B. (2004). Environmental factors and their role in participation and life satisfaction after spinal cord injury. Archives of physical medicine and rehabilitation, 85(11), 1793-1803.
	Cotner, B., Njoh, E., Trainor, J., O’Connor, D., Barnett, S., & Ottomanelli, L. (2015). Facilitators and barriers to employment among veterans with spinal cord injury receiving 12 months of evidence-based supported employment services. Topics in Spinal Cord Injury Rehabilitation, 21(1), 20-30.
	Oyster, M. L., Karmarkar, A. M., Patrick, M., Read, M. S., Nicolini, L., & Boninger, M. L. (2011). Investigation of factors associated with manual wheelchair mobility in persons with spinal cord injury. Archives of physical medicine and rehabilitation, 92(3), 484-490.
	Charlifue, S., Apple, D., Burns, S. P., Chen, D., Cuthbert, J. P., Donovan, W. H., ... & Pretz, C. R. (2011). Mechanical ventilation, health, and quality of life following spinal cord injury. Archives of physical medicine and rehabilitation, 92(3), 457-463.
	Cameron, A. P., Wallner, L. P., Forchheimer, M. B., Clemens, J. Q., Dunn, R. L., Rodriguez, G., ... & Tate, D. G. (2011). Medical and psychosocial complications associated with method of bladder management after traumatic spinal cord injury. Archives of physical medicine and rehabilitation, 92(3), 449-456.
	Forchheimer, M. (2010). Objective and subjective measures: assessment of three measures of participation among people with spinal cord injuries. Topics in Spinal Cord Injury Rehabilitation, 15(4), 16-25.
	Wang, Y., Zhao, X., & Xie, H. (2019). Quality of life and its predictors in people with traumatic spinal cord injury in mainland China. Spinal Cord, 57(9), 739-746.
	Tsai, I. H., Graves, D. E., & Lai, C. H. (2014). The association of assistive mobility devices and social participation in people with spinal cord injuries. Spinal cord, 52(3), 209-215.
	Golhasani-Keshtan, F., Ebrahimzadeh, M. H., Fattahi, A. S., Soltani-Moghaddas, S. H., & Omidi-Kashani, F. (2013). Validation and cross-cultural adaptation of the Persian version of Craig Handicap Assessment and Reporting Technique (CHART) short form. Disability and Rehabilitation, 35(22), 1909-1914.
	Shem, K., Medel, R., Wright, J., Kolakowsky-Hayner, S. A., & Duong, T. (2011). Return to work and school: a model mentoring program for youth and young adults with spinal cord injury. Spinal cord, 49(4), 544-548.
	Craig Hospital Inventory of Environmental Factors CHIEF
	Simpson, E., Sawatzky, B., Forwell, S., Backman, C. L., Symington, D., Vu, M., & Ben Mortenson, W. (2022). A mixed-methods study exploring and comparing the experiences of people who sustained a spinal cord injury earlier versus later in life. Spinal Cord, 60(8), 706-711.
	Kennedy, P., Sherlock, O., McClelland, M., Short, D., Royle, J., & Wilson, C. (2010). A multi-centre study of the community needs of people with spinal cord injuries: the first 18 months. Spinal Cord, 48(1), 15-20.
	Locatelli, S. M., Etingen, B., Miskevics, S., & LaVela, S. L. (2017). Effect of the environment on participation in spinal cord injuries/disorders: The mediating impact of resilience, grief, and self-efficacy. Rehabilitation Psychology, 62(3), 334.
	Cao, Y., Walker, E. A., & Krause, J. S. (2015). Environmental barriers and subjective health among people with chronic spinal cord injury: a cohort study. The Journal of Spinal Cord Medicine, 38(4), 526-531.
	Whiteneck, G., Meade, M. A., Dijkers, M., Tate, D. G., Bushnik, T., & Forchheimer, M. B. (2004). Environmental factors and their role in participation and life satisfaction after spinal cord injury. Archives of physical medicine and rehabilitation, 85(11), 1793-1803.
	Heinemann, A. W., Miskovic, A., Semik, P., Wong, A., Dashner, J., Baum, C., ... & Gray, D. B. (2016). Measuring environmental factors: unique and overlapping international classification of functioning, disability and health coverage of 5 instruments. Archives of physical medicine and rehabilitation, 97(12), 2113-2122.
	Burns, S. M., Hough, S., Boyd, B. L., & Hill, J. (2010). Men’s adjustment to spinal cord injury: The unique contributions of conformity to masculine gender norms. American Journal of Men's Health, 4(2), 157-166.
	Whiteneck, G. G., Harrison-Felix, C. L., Mellick, D. C., Brooks, C. A., Charlifue, S. B., & Gerhart, K. A. (2004). Quantifying environmental factors: a measure of physical, attitudinal, service, productivity, and policy barriers. Archives of physical medicine and rehabilitation, 85(8), 1324-1335.
	Callahan, M. K., & Cowan, R. E. (2018). Relationship of fitness and wheelchair mobility with encounters, avoidances, and perception of environmental barriers among manual wheelchair users with spinal cord injury. Archives of physical medicine and rehabilitation, 99(10), 2007-2014.
	Glennie, R. A., Batke, J., Fallah, N., Cheng, C. L., Rivers, C. S., Noonan, V. K., ... & Street, J. T. (2017). Rural and urban living in persons with spinal cord injury and comparing environmental barriers, their health, and quality-of-life outcomes. Journal of neurotrauma, 34(20), 2877-2882.
	Yorkston, K. M., Bamer, A., Johnson, K., & Amtmann, D. (2012). Satisfaction with participation in multiple sclerosis and spinal cord injury. Disability and Rehabilitation, 34(9), 747-753.
	Craig Hospital Inventory of Environmental Factors short form CHIEF-sf
	Houlihan, B. V., Jette, A., Friedman, R. H., Paasche-Orlow, M., Ni, P., Wierbicky, J., ... & Williams, S. (2013). A pilot study of a telehealth intervention for persons with spinal cord dysfunction. Spinal Cord, 51(9), 715-720.
	Engel, L., Bryan, S., Evers, S. M., Dirksen, C. D., Noonan, V. K., & Whitehurst, D. G. (2014). Exploring psychometric properties of the SF-6D, a preference-based health-related quality of life measure, in the context of spinal cord injury. Quality of Life Research, 23, 2383-2393.
	Suttiwong, J., Vongsirinavarat, M., Chaiyawat, P., & Vachalathiti, R. (2015). Predicting community participation after spinal cord injury in Thailand. J Rehabil Med, 47(4), 325-9.
	Crisis Support Scale CSS
	Nielsen, M. S. (2003). Prevalence of Posttraumatic Stress Disorder in Persons With Spinal Cord Injuries: The Mediating Effect of Social Support. Rehabilitation Psychology, 48(4), 289.
	Current Problem Questionnaire
	McColl, M. A., Arnold, R., Charlifue, S., Glass, C., Savic, G., & Frankel, H. (2003). Aging, spinal cord injury, and quality of life: structural relationships. Archives of physical medicine and rehabilitation, 84(8), 1137-1144.
	McColl, M. A., Charlifue, S., Glass, C., Savic, G., & Meehan, M. (2002). International differences in ageing and spinal cord injury. Spinal cord, 40(3), 128-136.
	Death Anxiety Scale DAS
	Martz, E., & Livneh, H. (2003). Death anxiety as a predictor of future time orientation among individuals with spinal cord injuries. Disability and Rehabilitation, 25(18), 1024-1032.
	Martz, E., Livneh, H., Priebe, M., Wuermser, L. A., & Ottomanelli, L. (2005). Predictors of psychosocial adaptation among people with spinal cord injury or disorder. Archives of physical medicine and rehabilitation, 86(6), 1182-1192.
	Depression Anxiety and Stress Scale DASS
	Kilic, S. A., Dorstyn, D. S., & Guiver, N. G. (2013). Examining factors that contribute to the process of resilience following spinal cord injury. Spinal cord, 51(7), 553-557.
	Han, A., Yuen, H. K., & Wilroy, J. D. (2022). Exploring associations of psychological inflexibility with depressive symptoms, anxiety, and stress in individuals living with a spinal cord injury: A cross-sectional study. Rehabilitation psychology, 67(2), 170.
	Opsommer, E., Korogod, N., Stockinger, L., & Landmann, G. (2021). Multimodal sensory evaluation of neuropathic spinal cord injury pain: an experimental study. Spinal cord, 59(8), 842-854.
	Depression Anxiety and Stress Scale short form DASS-21
	Migliorini, C. E., New, P. W., & Tonge, B. J. (2009). Comparison of depression, anxiety and stress in persons with traumatic and non-traumatic post-acute spinal cord injury. Spinal Cord, 47(11), 783-788.
	Gruener, H., Zeilig, G., Laufer, Y., Blumen, N., & Defrin, R. (2018). Increased psychological distress among individuals with spinal cord injury is associated with central neuropathic pain rather than the injury characteristics. Spinal cord, 56(2), 176-184.
	Migliorini, C., Callaway, L., & New, P. (2013). Preliminary investigation into subjective well-being, mental health, resilience, and spinal cord injury. The journal of spinal cord medicine, 36(6), 660-665.
	Migliorini, C., Sinclair, A., Brown, D., Tonge, B., & New, P. (2015). Prevalence of mood disturbance in A ustralian adults with chronic spinal cord injury. Internal medicine journal, 45(10), 1014-1019.
	Dorstyn, D. S., Mathias, J. L., & Denson, L. A. (2010). Psychological intervention during spinal rehabilitation: a preliminary study. Spinal Cord, 48(10), 756-761.
	Migliorini, C., & Tonge, B. (2009). Reflecting on subjective well-being and spinal cord injury. Journal of Rehabilitation Medicine, 41(6), 445-450.
	Mitchell, M. C., Burns, N. R., & Dorstyn, D. S. (2008). Screening for depression and anxiety in spinal cord injury with DASS-21. Spinal Cord, 46(8), 547-551.
	Migliorini, C., Tonge, B., & Taleporos, G. (2008). Spinal cord injury and mental health. Australian and New Zealand Journal of Psychiatry, 42(4), 309-314.
	Mohammadi, H., Parastouei, K., Rostami, H., & Fadel, A. (2022). The association between dietary inflammatory index and psychological profile among men with spinal cord injury. The Journal of Spinal Cord Medicine, 45(6), 940-945.
	Siddall, P. J., McIndoe, L., Austin, P., & Wrigley, P. J. (2017). The impact of pain on spiritual well-being in people with a spinal cord injury. Spinal cord, 55(1), 105-111.
	Migliorini, C. E., Elfström, M. L., & Tonge, B. J. (2008). Translation and Australian validation of the spinal cord lesion-related coping strategies and emotional wellbeing questionnaires. Spinal Cord, 46(10), 690-695.
	Syed, U. E., & Kamal, A. (2021). Video game-based and conventional therapies in patients of neurological deficits: an experimental study. Disability and Rehabilitation: Assistive Technology, 16(3), 332-339.
	Disability Rating Scale DRS
	Shem, K., Medel, R., Wright, J., Kolakowsky-Hayner, S. A., & Duong, T. (2011). Return to work and school: a model mentoring program for youth and young adults with spinal cord injury. Spinal cord, 49(4), 544-548.
	Disabilities of Arm, Shoulder and Hand index DASH
	Van Straaten, M. G., Cloud, B. A., Morrow, M. M., Ludewig, P. M., & Zhao, K. D. (2014). Effectiveness of home exercise on pain, function, and strength of manual wheelchair users with spinal cord injury: a high-dose shoulder program with telerehabilitation. Archives of physical medicine and rehabilitation, 95(10), 1810-1817.
	Cardenas, D. D., Felix, E. R., Cowan, R., Orell, M. F., & Irwin, R. (2020). Effects of home exercises on shoulder pain and pathology in chronic spinal cord injury: a randomized controlled trial. American journal of physical medicine & rehabilitation, 99(6), 504-513.
	Serra-Añó, P., Pellicer-Chenoll, M., García-Massó, X., Morales, J., Giner-Pascual, M., & González, L. M. (2012). Effects of resistance training on strength, pain and shoulder functionality in paraplegics. Spinal cord, 50(11), 827-831.
	Javeed, S., Dibble, C. F., Greenberg, J. K., Zhang, J. K., Khalifeh, J. M., Park, Y., ... & Ray, W. Z. (2022). Upper Limb Nerve Transfer Surgery in Patients With Tetraplegia. JAMA Network Open, 5(11), e2243890-e2243890.
	Syed, U. E., & Kamal, A. (2021). Video game-based and conventional therapies in patients of neurological deficits: an experimental study. Disability and Rehabilitation: Assistive Technology, 16(3), 332-339.
	DS-14 Type-D Scale 14
	Eroğlu, S., Solak, S., & Dündar, Ü. (2022). The association of Type D personality with functional outcomes, quality of life and neuropathic pain in persons with spinal cord injury. Spinal Cord, 60(6), 567-573.
	Duke UNC Functional and Social Support Questionnaire
	Salvador-De La Barrera, S., Mora-Boga, R., Ferreiro-Velasco, M. E., Seoane-Pillado, T., Montoto-Marqués, A., Rodríguez-Sotillo, A., & Pertega Díaz, S. (2018). A validity study of the Spanish—World Health Organization Quality of Life short version instrument in persons with traumatic spinal cord injury. Spinal Cord, 56(10), 971-979.
	Soler, M. D., Cruz-Almeida, Y., Saurí, J., & Widerström-Noga, E. G. (2013). Psychometric evaluation of the Spanish version of the MPI-SCI. Spinal cord, 51(7), 538-552.
	DN4 Douleur Neuropathique-4
	Reynard, F., Léger, B., Jordan, X., & Duong, H. P. (2022). Cross-cultural adaptation and validation of the French version of the Spinal Cord Injury Pain Instrument (SCIPI). Spinal Cord, 60(11), 990-995.
	Heutink, M., Post, M. W., Luthart, P., Schuitemaker, M., Slangen, S., Sweers, J., ... & Lindeman, E. (2014). Long-term outcomes of a multidisciplinary cognitive behavioural programme for coping with chronic neuropathic spinal cord injury pain. Journal of rehabilitation medicine, 46(6), 540-545.
	Dawu, W., Chao, H., Kaiting, L., Lan, S., Xiaohua, P., & Dingqun, B. (2019). Pain correlates with social integration in individuals with traumatic spinal cord injury: a cross-sectional survey. Journal of rehabilitation medicine, 51(7), 506-512.
	Andresen, S. R., Biering-Sørensen, F., Hagen, E. M., Nielsen, J. F., Bach, F. W., & Finnerup, N. B. (2016). Pain, spasticity and quality of life in individuals with traumatic spinal cord injury in Denmark. Spinal cord, 54(11), 973-979.
	Burke, D., Lennon, O., & Fullen, B. M. (2018). Quality of life after spinal cord injury: The impact of pain. European Journal of Pain, 22(9), 1662-1672.
	Wu, Y. T., Li, T. Y., Chu, H. Y., Chen, L. C., Chiang, S. L., & Chang, S. T. (2011). Relationship between the interval before high-dose methylprednisolone administration and chronic pain in traumatic spinal cord injury. Neurosciences Journal, 16(4), 324-328.
	Correa-Illanes, G., Roa, R. G., B Piñeros, J. L., Ferrer, F. T., & Adriasola, V. R. (2014). Retrospective analysis of 4 years of clinical experience with transdermal buprenorphine (Transtec®) in post-traumatic pain. Pain Management, 4(3), 181-190.
	Adriaansen, J. J., Ruijs, L. E., van Koppenhagen, C. F., van Asbeck, F. W., Snoek, G. J., van Kuppevelt, D., ... & Post, M. W. (2016). Secondary health conditions and quality of life in persons living with spinal cord injury for at least ten years. Journal of rehabilitation medicine, 48(10), 853-860.
	Aydin, T., Öneş, K., Kesiktaş, F. N., Corum, M., Kalaoğlu, E., & Karacan, I. (2020). Sleep quality in individuals with short—duration chronic spinal cord injury. International Journal of Rehabilitation Research, 43(4), 369-375.
	Cacere, M., Pontes-Silva, A., Fidelis-de-Paula-Gomes, C. A., Bassi-Dibai, D., & Dibai-Filho, A. V. (2022). Translation, cross-cultural adaptation, and analysis of the measurement properties of the Brazilian Portuguese version of the spinal cord injury pain instrument. Spinal Cord, 60(9), 820-825.
	Valerio, F., Apostolos‐Pereira, S. L., Sato, D. K., Callegaro, D., Lucato, L. T., Barboza, V. R., ... & Ciampi de Andrade, D. (2020). Characterization of pain syndromes in patients with neuromyelitis optica. European journal of pain, 24(8), 1548-1568.
	Dyadic Adjustment Scale DAS-32
	Tramonti, F., Gerini, A., & Stampacchia, G. (2015). Relationship quality and perceived social support in persons with spinal cord injury. Spinal cord, 53(2), 120-124.
	Chan, R. C., Lee, P. W., & Lieh-Mak, F. (2000). The pattern of coping in persons with spinal cord injuries. Disability and Rehabilitation, 22(11), 501-507.
	Dysfunctional Attitudes Scale DAS
	Miller Smedema, S., Catalano, D., & Ebener, D. J. (2010). The relationship of coping, self-worth, and subjective well-being: A structural equation model. Rehabilitation Counseling Bulletin, 53(3), 131-142.
	Eating Assessment Tool EAT-10
	Dick, S., Thomas, J., McMillan, J., Davis, K., & Miles, A. (2022). Swallowing rehabilitation following spinal injury: A case series. The Journal of Spinal Cord Medicine, 45(1), 65-75.
	Effort-Reward Imbalance ERI
	Fekete, C., Wahrendorf, M., Reinhardt, J. D., Post, M. W., & Siegrist, J. (2014). Work stress and quality of life in persons with disabilities from four European countries: the case of spinal cord injury. Quality of Life Research, 23, 1661-1671.
	Environmental Aspects of Mobility Questionnaire EAMQ
	Callahan, M. K., & Cowan, R. E. (2018). Relationship of fitness and wheelchair mobility with encounters, avoidances, and perception of environmental barriers among manual wheelchair users with spinal cord injury. Archives of physical medicine and rehabilitation, 99(10), 2007-2014.
	Emotional State Questionnaire EST-Q
	Kivisild, A., Sabre, L., Tomberg, T., Ruus, T., Kõrv, J., Asser, T., & Linnamägi, Ü. (2014). Health-related quality of life in patients with traumatic spinal cord injury in Estonia. Spinal Cord, 52(7), 570-575.
	Enfranchisement scale
	Kersey, J., Terhorst, L., Heinemann, A. W., Hammel, J., Baum, C., McCue, M., & Skidmore, E. R. (2022). Construct validity of the enfranchisement scale of the community participation indicators. Clinical Rehabilitation, 36(2), 263-271.
	Enfranchisement scale of the community participation indicators
	Magasi, S., Wong, A., Miskovic, A., Tulsky, D., & Heinemann, A. W. (2018). Mobility device quality affects participation outcomes for people with disabilities: a structural equation modeling analysis. Archives of physical medicine and rehabilitation, 99(1), 1-8.
	ENRICH marital satisfaction scale
	Zarei, F., Rashedi, S., Tavousi, M., Haeri-Mehrizi, A. A., & Maasoumi, R. (2020). A mobile-based educational intervention on sexo-marital life in Iranian men with spinal cord injury: a randomized controlled trial. Spinal cord, 58(11), 1189-1196.
	Epworth Sleepiness Scale ESS
	Albu, S., Umemura, G., & Forner-Cordero, A. (2019). Actigraphy-based evaluation of sleep quality and physical activity in individuals with spinal cord injury. Spinal cord series and cases, 5(1), 7.
	Verheggen, R. J., Jones, H., Nyakayiru, J., Thompson, A., Groothuis, J. T., Atkinson, G., ... & Thijssen, D. H. (2012). Complete absence of evening melatonin increase in tetraplegics. The FASEB Journal, 26(7), 3059-3064.
	Sankari, A., Martin, J. L., Bascom, A. T., Mitchell, M. N., & Badr, M. S. (2015). Identification and treatment of sleep-disordered breathing in chronic spinal cord injury. Spinal cord, 53(2), 145-149.
	McCormick, Z. L., Chu, S. K., Binler, D., Neudorf, D., Mathur, S. N., Lee, J., & Marciniak, C. (2016). Intrathecal versus oral baclofen: a matched cohort study of spasticity, pain, sleep, fatigue, and quality of life. PM&R, 8(6), 553-562.
	Hultén, V. D. T., Biering-Sørensen, F., Jørgensen, N. R., & Jennum, P. J. (2018). Melatonin and cortisol in individuals with spinal cord injury. Sleep Medicine, 51, 92-98.
	Brown, J. P., Bauman, K. A., Kurili, A., Rodriguez, G. M., Chiodo, A. E., Sitrin, R. G., & Schotland, H. M. (2018). Positive airway pressure therapy for sleep-disordered breathing confers short-term benefits to patients with spinal cord injury despite widely ranging patterns of use. Spinal Cord, 56(8), 777-789.
	Shafazand, S., Anderson, K. D., & Nash, M. S. (2019). Sleep complaints and sleep quality in spinal cord injury: a web-based survey. Journal of clinical sleep medicine, 15(5), 719-724.
	Sankari, A., Bascom, A., Oomman, S., & Badr, M. S. (2014). Sleep disordered breathing in chronic spinal cord injury. Journal of Clinical Sleep Medicine, 10(1), 65-72.
	Carlozzi, N. E., Troost, J. P., Molton, I. R., Ehde, D. M., Freedman, J., Cao, J., ... & Kratz, A. L. (2022). The association between sleep and cognitive function in people with spinal cord injury (SCI). Rehabilitation Psychology, 67(3), 325.
	Burns, S. P., Little, J. W., Hussey, J. D., Lyman, P., & Lakshminarayanan, S. (2000). Sleep apnea syndrome in chronic spinal cord injury: associated factors and treatment. Archives of physical medicine and rehabilitation, 81(10), 1334-1339.
	EuroQol 5D
	Mann, R., Schaefer, C., Sadosky, A., Bergstrom, F., Baik, R., Parsons, B., ... & Nieshoff, E. C. (2013). Burden of spinal cord injury-related neuropathic pain in the United States: retrospective chart review and cross-sectional survey. Spinal cord, 51(7), 564-570.
	Dudley-Javoroski, S., Lee, J., & Shields, R. K. (2022). Cognitive function, quality of life, and aging: relationships in individuals with and without spinal cord injury. Physiotherapy theory and practice, 38(1), 36-45.
	Mah, C., Noonan, V. K., Bryan, S., & Whitehurst, D. G. (2021). Empirical validity of a generic, preference-based capability wellbeing instrument (ICECAP-A) in the context of spinal cord injury. The Patient-Patient-Centered Outcomes Research, 14, 223-240.
	Khak, M., Hassanijirdehi, M., Afshari-Mirak, S., Holakouie-Naieni, K., Saadat, S., Taheri, T., & Rahimi-Movaghar, V. (2016). Evaluation of sexual function and its contributing factors in men with spinal cord injury using a self-administered questionnaire. American journal of men's health, 10(1), 24-31.
	Whitehurst, D. G., Mittmann, N., Noonan, V. K., Dvorak, M. F., & Bryan, S. (2016). Health state descriptions, valuations and individuals’ capacity to walk: a comparative evaluation of preference-based instruments in the context of spinal cord injury. Quality of life research, 25, 2481-2496.
	Kruithof, N., Polinder, S., de Munter, L., van de Ree, C. L., Lansink, K. W., de Jongh, M. A., & BIOS-group. (2020). Health status and psychological outcomes after trauma: A prospective multicenter cohort study. PLoS One, 15(4), e0231649.
	Roels, E. H., Reneman, M. F., & Post, M. W. (2021). Measurement Properties of the Full and Brief Version of the Work Rehabilitation Questionnaire in Persons with Physical Disabilities. Journal of Occupational Rehabilitation, 31(4), 886-894.
	Opsommer, E., Korogod, N., Stockinger, L., & Landmann, G. (2021). Multimodal sensory evaluation of neuropathic spinal cord injury pain: an experimental study. Spinal cord, 59(8), 842-854.
	Holmström, U., Tsitsopoulos, P. P., Flygt, H., Holtz, A., & Marklund, N. (2018). Neurosurgical untethering with or without syrinx drainage results in high patient satisfaction and favorable clinical outcome in post-traumatic myelopathy patients. Spinal Cord, 56(9), 873-882.
	Kovindha, A., Kammuang-Lue, P., Prakongsai, P., & Wongphan, T. J. S. C. (2015). Prevalence of pressure ulcers in Thai wheelchair users with chronic spinal cord injuries. Spinal cord, 53(10), 767-771.
	Matsuoka, M., & Sumida, M. (2022). The effect of the COVID-19 pandemic on the health-related quality of life in home-based patients with spinal cord injuries in Japan. The Journal of Spinal Cord Medicine, 45(5), 760-764.
	Pannek, J., Pannek-Rademacher, S., Jus, M. S., Wöllner, J., & Krebs, J. (2019). Usefulness of classical homeopathy for the prophylaxis of recurrent urinary tract infections in individuals with chronic neurogenic lower urinary tract dysfunction. The journal of spinal cord medicine, 42(4), 453-459.
	Shin, J. I., Chae, J. H., Min, J. A., Lee, C. U., Hwang, S. I., Lee, B. S., ... & Lee, C. Y. (2012). Resilience as a possible predictor for psychological distress in chronic spinal cord injured patients living in the community. Annals of rehabilitation medicine, 36(6), 815-820.
	Tsitsopoulos, P. P., Holmström, U., Blennow, K., Zetterberg, H., & Marklund, N. (2021). Cerebrospinal fluid biomarkers of glial and axonal injury in cervical spondylotic myelopathy. Journal of Neurosurgery: Spine, 1(aop), 1-10.
	Janssens, L., Gorter, J. W., Ketelaar, M., Kramer, W. L., & Holtslag, H. R. (2009). Long-term health-related quality of life in major pediatric trauma: a pilot study. European Journal of Trauma and Emergency Surgery, 35, 371-377.
	EQ 5d 3L
	van Doorn, T., Groenendijk, I. M., Scheepe, J. R., & Blok, B. F. (2022). Neurogenic bowel dysfunction score in spinal cord-injured patients: Translation and validation of the Dutch-language NBD score. Spinal Cord, 60(3), 223-227.
	Dipnall, J. F., Rivara, F. P., Lyons, R. A., Ameratunga, S., Brussoni, M., Lecky, F. E., ... & Gabbe, B. J. (2021). Health-related quality of life (HRQoL) outcomes following injury in childhood and adolescence using EuroQol (EQ-5D) responses with pooled longitudinal data. International journal of environmental research and public health, 18(19), 10156.
	EQ 5D 5L
	Engel, L., Bryan, S., Noonan, V. K., & Whitehurst, D. G. (2018). Using path analysis to investigate the relationships between standardized instruments that measure health-related quality of life, capability wellbeing and subjective wellbeing: An application in the context of spinal cord injury. Social Science & Medicine, 213, 154-164.
	Buijs, G. S., de Gendt, E. E., Sadiqi, S., Post, M. W., Muijs, S. P., & Oner, F. C. (2022). Long-Term Reliability and Validity of the AO Spine PROST (Patient-Reported Outcome Spine Trauma). Spine, 47(17), E562-E569.
	Every Day Life Questionnaire EDLQ
	Knop, C., Kranabetter, T., Reinhold, M., & Blauth, M. (2009). Combined posterior–anterior stabilisation of thoracolumbar injuries utilising a vertebral body replacing implant. European Spine Journal, 18, 949-963.
	Exercise Decisional Balance
	Kooijmans, H., Post, M. W., Stam, H. J., Van der Woude, L. H., Spijkerman, D. C., Snoek, G. J., ... & Bussmann, J. B. (2017). Effectiveness of a self-management intervention to promote an active lifestyle in persons with long-term spinal cord injury: The HABITS randomized clinical trial. Neurorehabilitation and neural repair, 31(12), 991-1004.
	Exercise Motivations Inventory EMI
	Ferri-Caruana, A., Millán-González, L., García-Massó, X., Pérez-Nombela, S., Pellicer-Chenoll, M., & Serra-Añó, P. (2020). Motivation to physical exercise in manual wheelchair users with paraplegia. Topics in Spinal Cord Injury Rehabilitation, 26(1), 1-10.
	Exercise Self-Efficacy Scale ESES
	Pisconti, F., Santos, S. M. S., Lopes, J., Cardoso, J. R., & Lavado, E. L. (2017). Cross-cultural and psychometric properties assessment of the exercise self-efficacy scale in individuals with spinal cord injury. Acta Medica Portuguesa, 30(11), 783-789.
	Nooijen, C., Post, M., Spijkerman, D., Bergen, M., Stam, H., & van den Berg-Emons, R. (2013). Exercise self-efficacy in persons with spinal cord injury: psychometric properties of the Dutch translation of the Exercise Self-Efficacy Scale. Journal of rehabilitation medicine, 45(4), 347-350.
	Kooijmans, H., Post, M., Motazedi, E., Spijkerman, D., Bongers-Janssen, H., Stam, H., & Bussmann, J. (2020). Exercise self-efficacy is weakly related to engagement in physical activity in persons with long-standing spinal cord injury. Disability and rehabilitation, 42(20), 2903-2909.
	Nooijen, C. F., Stam, H. J., Schoenmakers, I., Sluis, T., Post, M., Twisk, J., ... & Grp, A. A. R. (2016). Working mechanisms of a behavioural intervention promoting physical activity in persons with subacute spinal cord injury. Journal of rehabilitation medicine, 48(7), 583-588.
	Eysenck Personality Inventory EPI
	Capel, I. D., Dorrell, H. M., Spencer, E. P., & Davis, M. W. L. (2003). The amelioration of the suffering associated with spinal cord injury with subperception transcranial electrical stimulation. Spinal Cord, 41(2), 109-117.
	Eysenck Personality Questionnaire - Revised (EPQR)
	Gioia, M. C., Cerasa, A., Di Lucente, L., Brunelli, S., Castellano, V., & Traballesi, M. (2006). Psychological impact of sports activity in spinal cord injury patients. Scandinavian journal of medicine & science in sports, 16(6), 412-416.
	Eysenck Personality Questionnaire - revised short scale neuroticism
	Van Leeuwen, C. M. C., Van Der Woude, L. H. V., & Post, M. W. M. (2012). Validity of the mental health subscale of the SF-36 in persons with spinal cord injury. Spinal Cord, 50(9), 707-710.
	Facilitators and Barriers Survey/Mobility FABS/M
	Heinemann, A. W., Miskovic, A., Semik, P., Wong, A., Dashner, J., Baum, C., ... & Gray, D. B. (2016). Measuring environmental factors: unique and overlapping international classification of functioning, disability and health coverage of 5 instruments. Archives of physical medicine and rehabilitation, 97(12), 2113-2122.
	FACIT Spiritual well-being scale
	Siddall, P. J., McIndoe, L., Austin, P., & Wrigley, P. J. (2017). The impact of pain on spiritual well-being in people with a spinal cord injury. Spinal cord, 55(1), 105-111.
	Falls Efficacy Scale FES
	Kim, H. S., Park, J. H., Lee, H. S., Lee, J. Y., Jung, J. W., Park, S. B., ... & Kim, M. J. (2021). Effects of wearable powered exoskeletal training on functional mobility, physiological health and quality of life in non-ambulatory spinal cord injury patients. Journal of Korean Medical Science, 36(12).
	Family Assessment Device FAD
	Boyer, B. A., Nowcid, C. A., & Ware, C. (2012). Functional independence in pediatric-onset spinal cord injury: Two levels of mediation. Rehabilitation Psychology, 57(4), 328.
	Chase, B. W., Cornille, T. A., & English, R. W. (2000). Life satisfaction among persons with spinal cord injuries. Journal of Rehabilitation, 66(3), 14.
	Alexander, C. J., Hwang, K., & Sipski, M. L. (2002). Mothers with spinal cord injuries: Impact on marital, family, and children’s adjustment. Archives of physical medicine and rehabilitation, 83(1), 24-30.
	Scholten, E. W., Ketelaar, M., Visser-Meily, J. M., Stolwijk-Swüste, J., van Nes, I. J., Gobets, D., ... & Post, M. W. (2020). Self-efficacy predicts personal and family adjustment among persons with spinal cord injury or acquired brain injury and their significant others: a dyadic approach. Archives of physical medicine and rehabilitation, 101(11), 1937-1945.
	Family Satisfaction Scale FSS
	Richards, J. S., Elliot, T. R., Shewchuk, R. M., & Fine, P. R. (1997). Attribution of responsibility for onset of spinal cord injury and psychosocial outcomes in the first year post-injury. Rehabilitation Psychology, 42(2), 115.
	Fatigability index
	Palimaru, A. I., Cunningham, W. E., Dillistone, M., Vargas-Bustamante, A., Liu, H., & Hays, R. D. (2018). Development and psychometric evaluation of a fatigability index for full-time wheelchair users with spinal cord injury. Archives of physical medicine and rehabilitation, 99(9), 1827-1839.
	Fatigue Assessment Scale FAS
	Azurdia, D., Acuña, S. M., Narasaki-Jara, M., Furtado Jr, O., & Jung, T. (2022). Effects of Virtual Reality-Based Aerobic Exercise on Perceptions of Pain and Fatigue in Individuals with Spinal Cord Injury. Games for Health Journal, 11(4), 236-241.
	Fatigue Questionnaire FQ
	Lidal, I. B., Jensen, A. E., Larsen, T. W., & Stanghelle, J. K. (2013). Fatigue in persons who have lived with spinal cord injury for> 20 years. Spinal Cord, 51(2), 103-108.
	Fatigue Severity Scale FSS
	Fawkes-Kirby, T. M., Wheeler, M. A., Anton, H. A., Miller, W. C., Townson, A. F., & Weeks, C. A. O. (2008). Clinical correlates of fatigue in spinal cord injury. Spinal Cord, 46(1), 21-25.
	Kooijmans, H., Post, M. W., Stam, H. J., Van der Woude, L. H., Spijkerman, D. C., Snoek, G. J., ... & Bussmann, J. B. (2017). Effectiveness of a self-management intervention to promote an active lifestyle in persons with long-term spinal cord injury: The HABITS randomized clinical trial. Neurorehabilitation and neural repair, 31(12), 991-1004.
	Azurdia, D., Acuña, S. M., Narasaki-Jara, M., Furtado Jr, O., & Jung, T. (2022). Effects of Virtual Reality-Based Aerobic Exercise on Perceptions of Pain and Fatigue in Individuals with Spinal Cord Injury. Games for Health Journal, 11(4), 236-241.
	Curtis, K. J., Hitzig, S. L., Leong, N., Wicks, C. E., Ditor, D. S., & Katz, J. (2015). Evaluation of a modified yoga program for persons with spinal cord injury. Therapeutic recreation journal, 49(2), 97.
	Craig, A., Tran, Y., Guest, R., & Middleton, J. (2020). Excessive daytime sleepiness in adults with spinal cord injury and associations with pain catastrophizing and pain intensity. Spinal Cord, 58(7), 831-839.
	Freixes, O., Rivas, M. E., Agrati, P. E., Bochkezanian, V., Waldman, S. V., & Olmos, L. E. (2012). Fatigue level in spinal cord injury AIS D community ambulatory subjects. Spinal Cord, 50(6), 422-425.
	Forslund, E. B., Jørgensen, V., Franzén, E., Opheim, A., Seiger, Å., Ståhle, A., ... & Wahman, K. (2017). High incidence of falls and fall-related injuries in wheelchair users with spinal cord injury: a prospective study of risk indicators. Journal of rehabilitation medicine, 49(2), 144-151.
	Sankari, A., Martin, J. L., Bascom, A. T., Mitchell, M. N., & Badr, M. S. (2015). Identification and treatment of sleep-disordered breathing in chronic spinal cord injury. Spinal cord, 53(2), 145-149.
	McCormick, Z. L., Chu, S. K., Binler, D., Neudorf, D., Mathur, S. N., Lee, J., & Marciniak, C. (2016). Intrathecal versus oral baclofen: a matched cohort study of spasticity, pain, sleep, fatigue, and quality of life. PM&R, 8(6), 553-562.
	Anton, H. A., Miller, W. C., & Townson, A. F. (2008). Measuring fatigue in persons with spinal cord injury. Archives of physical medicine and rehabilitation, 89(3), 538-542.
	Sobreira, M., Almeida, M. P., Gomes, A., Lucas, M., Oliveira, A., & Marques, A. (2021). Minimal clinically important differences for measures of pain, lung function, fatigue, and functionality in spinal cord injury. Physical Therapy, 101(2), pzaa210.
	Tawashy, A. E., Eng, J. J., Lin, K. H., Tang, P. F., & Hung, C. (2009). Physical activity is related to lower levels of pain, fatigue and depression in individuals with spinal-cord injury: a correlational study. Spinal cord, 47(4), 301-306.
	Cudeiro-Blanco, J., Onate-Figuérez, A., Soto-León, V., Avendaño-Coy, J., Mordillo-Mateos, L., Brocalero-Camacho, A., ... & Oliviero, A. (2017). Prevalence of fatigue and associated factors in a spinal cord injury population: data from an Internet-based and face-to-face surveys. Journal of neurotrauma, 34(15), 2335-2341.
	Canori, A., Amiri, A. M., Thapa-Chhetry, B., Finley, M. A., Schmidt-Read, M., Lamboy, M. R., ... & Hiremath, S. V. (2021). Relationship between pain, fatigue, and physical activity levels during a technology-based physical activity intervention. The Journal of Spinal Cord Medicine, 44(4), 549-556.
	Sankari, A., Bascom, A., Oomman, S., & Badr, M. S. (2014). Sleep disordered breathing in chronic spinal cord injury. Journal of Clinical Sleep Medicine, 10(1), 65-72.
	Boutilier, G., Sawatzky, B. J., Grant, C., Wiefelspuett, S., & Finlayson, H. (2012). Spasticity changes in SCI following a dynamic standing program using the Segway. Spinal cord, 50(8), 595-598.
	Nooijen, C. F., Stam, H. J., Schoenmakers, I., Sluis, T., Post, M., Twisk, J., ... & Grp, A. A. R. (2016). Working mechanisms of a behavioural intervention promoting physical activity in persons with subacute spinal cord injury. Journal of rehabilitation medicine, 48(7), 583-588.
	Fear of Pain Questionnaire short form (FPQ)
	Finley, M. A., & Euiler, E. (2020). Association of musculoskeletal pain, fear-avoidance factors, and quality of life in active manual wheelchair users with SCI: A pilot study. The journal of spinal cord medicine, 43(4), 497-504.
	Finley, M., Euiler, E., Baehr, L., Gracely, E., Brownsberger, M., Schmidt-Read, M., ... & Geigle, P. R. (2021). Relationship of psychosocial factors and musculoskeletal pain among individuals with newly acquired spinal cord injury. Spinal Cord Series and Cases, 7(1), 61.
	Fecal Incontinence Quality of Life FIQL
	van Doorn, T., Groenendijk, I. M., Scheepe, J. R., & Blok, B. F. (2022). Neurogenic bowel dysfunction score in spinal cord-injured patients: Translation and validation of the Dutch-language NBD score. Spinal Cord, 60(3), 223-227.
	Fecal Incontinence Severity Index FISI
	Mazor, Y., Jones, M., Andrews, A., Kellow, J. E., & Malcolm, A. (2016). Anorectal biofeedback for neurogenic bowel dysfunction in incomplete spinal cord injury. Spinal cord, 54(12), 1132-1138.
	van Doorn, T., Groenendijk, I. M., Scheepe, J. R., & Blok, B. F. (2022). Neurogenic bowel dysfunction score in spinal cord-injured patients: Translation and validation of the Dutch-language NBD score. Spinal Cord, 60(3), 223-227.
	Female Sexual Distress Scale FSDS
	Alexander, M., Bashir, K., Alexander, C., Marson, L., & Rosen, R. (2018). Randomized trial of clitoral vacuum suction versus vibratory stimulation in neurogenic female orgasmic dysfunction. Archives of Physical Medicine and Rehabilitation, 99(2), 299-305.
	Female Sexual Distress Scale revised
	Hajiaghababaei, M., Javidan, A. N., Saberi, H., Khoei, E. M., Khalifa, D. A., Koenig, H. G., & Pakpour, A. H. (2014). Female sexual dysfunction in patients with spinal cord injury: a study from Iran. Spinal Cord, 52(8), 646-649.
	Female Sexual Function Index FSFI
	Kennedy, P., Sherlock, O., McClelland, M., Short, D., Royle, J., & Wilson, C. (2010). A multi-centre study of the community needs of people with spinal cord injuries: the first 18 months. Spinal Cord, 48(1), 15-20.
	Hubscher, C. H., Wyles, J., Gallahar, A., Johnson, K., Willhite, A., Harkema, S. J., & Herrity, A. N. (2021). Effect of different forms of activity-based recovery training on bladder, bowel, and sexual function after spinal cord injury. Archives of physical medicine and rehabilitation, 102(5), 865-873.
	Rezaei-Fard, M., Lotfi, R., Rahimzadeh, M., & Merghati-Khoei, E. (2019). Effectiveness of sexual counseling using PLISSIT model to promote sexual function of women with spinal cord injury: a randomized controlled trial. Sexuality and Disability, 37, 511-519.
	Hajiaghababaei, M., Javidan, A. N., Saberi, H., Khoei, E. M., Khalifa, D. A., Koenig, H. G., & Pakpour, A. H. (2014). Female sexual dysfunction in patients with spinal cord injury: a study from Iran. Spinal Cord, 52(8), 646-649.
	D’Andrea, S., Castellini, C., Paladino, V., Totaro, M., Felzani, G., Francavilla, S., ... & Barbonetti, A. (2020). Metabolic syndrome is the key determinant of impaired vaginal lubrication in women with chronic spinal cord injury. Journal of endocrinological investigation, 43, 1001-1007.
	Alexander, M., Bashir, K., Alexander, C., Marson, L., & Rosen, R. (2018). Randomized trial of clitoral vacuum suction versus vibratory stimulation in neurogenic female orgasmic dysfunction. Archives of Physical Medicine and Rehabilitation, 99(2), 299-305.
	Matzaroglou, C., Assimakopoulos, K., Panagiotopoulos, E., Kasimatis, G., Dimakopoulos, P., & Lambiris, E. (2005). Sexual function in females with severe cervical spinal cord injuries: a controlled study with the Female Sexual Function Index. International Journal of Rehabilitation Research, 28(4), 375-377.
	Celik, E. C., Akman, Y., Kose, P., Arioglu, P., Karatas, M., & Erhan, B. (2014). Sexual problems of women with spinal cord injury in Turkey. Spinal Cord, 52(4), 313-315.
	Banakhar, M. A., Elkilini, M., & Hassouna, M. (2021). Spinal cord injury patients: Effect of urinary intervention therapy type on quality of life, questionnaire-based study. Turkish Journal of Urology, 47(3), 205.
	Five Facet Mindfulness Questionnaire FFMQ
	Pincock, J. S., & Terrill, A. L. (2020). Association of mindfulness to resilience, anxiety, and depressive symptoms after spinal cord injury—a correlational study. Spinal cord series and cases, 6(1), 7.
	Flourishing scale
	Allaire, T., Perera, M., Drossel, C., Sol, K., Theisen-Goodvich, M., & Meade, M. A. (2022). Flourishing after traumatic spinal cord injury: Results from a multimethod study. Rehabilitation Psychology, 67(1), 53.
	Perera, M. J., Meade, M. A., & DiPonio, L. (2018). Use and psychometric properties of the Flourishing Scale among adults with spinal cord injury. Rehabilitation psychology, 63(2), 250.
	FONE-FIM
	Young, M. E., Rintala, D. H., Rossi, C. D., Hart, K. A., & Fuhrer, M. J. (1995). Alcohol and marijuana use in a community-based sample of persons with spinal cord injury. Archives of Physical Medicine and Rehabilitation, 76(6), 525-532.
	Barone, S. H., & Waters, K. (2012). Coping and adaptation in adults living with spinal cord injury. Journal of Neuroscience Nursing, 44(5), 271-283.
	Frenchay Activity Index FAI
	Chang, F. H., Wang, Y. H., Jang, Y., & Wang, C. W. (2012). Factors associated with quality of life among people with spinal cord injury: application of the International Classification of Functioning, Disability and Health model. Archives of Physical Medicine and Rehabilitation, 93(12), 2264-2270.
	Functional Assessment of Cancer Therapy FACT-G
	Riley, B. B., Perna, R., Tate, D. G., Forchheimer, M., Anderson, C., & Luera, G. (1998). Types of spiritual well-being among persons with chronic illness: Their relation to various forms of quality of life. Archives of physical medicine and rehabilitation, 79(3), 258-264.
	Functional Assessment of Chronic Illness Therapies - spiritual FACIT-sp
	Wilson, C. S., Forchheimer, M., Heinemann, A. W., Warren, A. M., & McCullumsmith, C. (2017). Assessment of the relationship of spiritual well-being to depression and quality of life for persons with spinal cord injury. Disability and rehabilitation, 39(5), 491-496.
	Forchheimer, M., & Tate, D. (2007). The relationship of spirituality and depression to health among people with spinal cord injury. Topics in Spinal Cord Injury Rehabilitation, 12(3), 23-34.
	Riley, B. B., Perna, R., Tate, D. G., Forchheimer, M., Anderson, C., & Luera, G. (1998). Types of spiritual well-being among persons with chronic illness: Their relation to various forms of quality of life. Archives of physical medicine and rehabilitation, 79(3), 258-264.
	Functional Independence Measure FIM
	Kennedy, P., Lude, P., Elfström, M. L., & Smithson, E. (2012). Appraisals, coping and adjustment pre and post SCI rehabilitation: a 2-year follow-up study. Spinal cord, 50(2), 112-118.
	Kennedy, P., Lude, P., Elfström, M. L., & Smithson, E. (2010). Cognitive appraisals, coping and quality of life outcomes: a multi-centre study of spinal cord injury rehabilitation. Spinal Cord, 48(10), 762-769.
	Pruitt, S. D., Wahlgren, D. R., Epping-Jordan, J. E., & Rossi, A. L. (1998). Health behavior in persons with spinal cord injury: development and initial validation of an outcome measure. Spinal Cord, 36(10), 724-731.
	Kennedy, P., Lude, P., Elfström, M. L., & Smithson, E. F. (2011). Psychological contributions to functional independence: a longitudinal investigation of spinal cord injury rehabilitation. Archives of Physical Medicine and Rehabilitation, 92(4), 597-602.
	Kennedy, P., Lude, P., & Taylor, N. (2006). Quality of life, social participation, appraisals and coping post spinal cord injury: a review of four community samples. Spinal cord, 44(2), 95-105.
	Kennedy, P., Smithson, E., McClelland, M., Short, D., Royle, J., & Wilson, C. (2010). Life satisfaction, appraisals and functional outcomes in spinal cord-injured people living in the community. Spinal Cord, 48(2), 144-148.
	Functional Independence Measure Self Report FIM-SR
	Garber, S. L., Rintala, D. H., Hart, K. A., & Fuhrer, M. J. (2000). Pressure ulcer risk in spinal cord injury: predictors of ulcer status over 3 years. Archives of physical medicine and rehabilitation, 81(4), 465-471.
	Hoenig, H., McIntyre, L., Sloane, R., Branch, L. G., Truncali, A., & Horner, R. D. (1998). The reliability of a self-reported measure of disease, impairment, and function in persons with spinal cord dysfunction. Archives of physical medicine and rehabilitation, 79(4), 378-387.
	Bhattarai, M., Smedema, S. M., Hoyt, W. T., & Bishop, M. (2022). The role of mindfulness in quality of life of persons with spinal cord injury: a cross-sectional study. Health and Quality of Life Outcomes, 20(1), 1-10.
	Hoenig, H., Hoff, J., McIntyre, L., & Branch, L. G. (2001). The self-reported functional measure: Predictive validity for health care utilization in multiple sclerosis and spinal cord injury. Archives of Physical Medicine and Rehabilitation, 82(5), 613-618.
	Hoenig, H., Branch, L. G., McIntyre, L., Hoff, J., & Horner, R. D. (1999). The validity in persons with spinal cord injury of a self-reported functional measure derived from the functional independence measure. Spine, 24(6), 539-543.
	Rintala, D. H., Loubser, P. G., Castro, J., Hart, K. A., & Fuhrer, M. J. (1998). Chronic pain in a community-based sample of men with spinal cord injury: prevalence, severity, and relationship with impairment, disability, handicap, and subjective well-being. Archives of physical medicine and rehabilitation, 79(6), 604-614.
	Wang, R. Y., Yang, Y. R., Yen, L. L., & Lieu, F. K. (2002). Functional ability, perceived exertion and employment of the individuals with spinal cord lesion in Taiwan. Spinal cord, 40(2), 69-76.
	Functional Living Index - cancer
	Riley, B. B., Perna, R., Tate, D. G., Forchheimer, M., Anderson, C., & Luera, G. (1998). Types of spiritual well-being among persons with chronic illness: Their relation to various forms of quality of life. Archives of physical medicine and rehabilitation, 79(3), 258-264.
	Functional Outcomes of Sleep Questionnaire FOSQ
	Berlowitz, D. J., Spong, J., Gordon, I., Howard, M. E., & Brown, D. J. (2012). Relationships between objective sleep indices and symptoms in a community sample of people with tetraplegia. Archives of physical medicine and rehabilitation, 93(7), 1246-1252.
	Spong, J., Graco, M., Brown, D. J., Schembri, R., & Berlowitz, D. J. (2015). Subjective sleep disturbances and quality of life in chronic tetraplegia. Spinal Cord, 53(8), 636-640.
	Future Time Orientation Scale FTOS
	Martz, E., & Livneh, H. (2003). Death anxiety as a predictor of future time orientation among individuals with spinal cord injuries. Disability and Rehabilitation, 25(18), 1024-1032.
	Martz, E. (2004). Do reactions of adaptation to disability influence the fluctuation of future time orientation among individuals with spinal cord injuries?. Rehabilitation Counseling Bulletin, 47(2), 86-95.
	Genralized Anxiety Disorder - 7 GAD-7
	Soendergaard, P. L., Wolffbrandt, M. M., Biering-Sørensen, F., Nordin, M., Schow, T., Arango-Lasprilla, J. C., & Norup, A. (2019). A manual-based family intervention for families living with the consequences of traumatic injury to the brain or spinal cord: a study protocol of a randomized controlled trial. Trials, 20(1), 1-11.
	Righi, G., Baroni, E., Righi, L., Belloni, L., & Del Popolo, G. (2022). Perception of the COVID-19 pandemic among people with spinal cord injury: an Italian survey. Spinal Cord Series and Cases, 8(1), 2.
	Stevens, L. F., Lehan, T., Durán, M. A. S., Plaza, S. L. O., & Arango-Lasprilla, J. C. (2016). Pilot study of a newly developed intervention for families facing serious injury. Topics in Spinal Cord Injury Rehabilitation, 22(1), 49-59.
	Smedema, S. M., Morrison, B., Yaghmaian, R. A., Deangelis, J., & Aldrich, H. (2016). Psychometric validation of the Core Self-Evaluations Scale in people with spinal cord injury. Disability and Rehabilitation, 38(9), 889-896.
	Coker, J., Cuthbert, J., Ketchum, J. M., Holicky, R., Huston, T., & Charlifue, S. (2019). Re-inventing yourself after spinal cord injury: a site-specific randomized clinical trial. Spinal cord, 57(4), 282-292.
	Conti, A., Clari, M., Nolan, M., Wallace, E., Tommasini, M., Mozzone, S., & Campagna, S. (2019). The relationship between psychological and physical secondary conditions and family caregiver burden in spinal cord injury: a correlational study. Topics in spinal cord injury rehabilitation, 25(4), 271-280.
	Anders, A. A. B. Y., Ravn, S. L., Kasch, H., & Andersen, T. E. (2022). Using the Multidimensional Model of Acceptance to Investigate How Different Facets of Acceptance are Related to Quality of Life Following Spinal Cord Injury. Journal of Rehabilitation Medicine, 54.
	Conti, A., Clari, M., Arese, S., Bandini, B., Cavallaro, L., Mozzone, S., ... & Campagna, S. (2020). Validation and psychometric evaluation of the Italian version of the Spinal Cord Injury Secondary Conditions Scale. Spinal cord, 58(4), 496-503.
	Generalized Anxiety Disorder Assessment GAD-10
	Andresen, S. R., Bing, J., Hansen, R. M., Biering-Sørensen, F., Johannesen, I. L., Hagen, E. M., ... & Finnerup, N. B. (2016). Ultramicronized palmitoylethanolamide in spinal cord injury neuropathic pain: a randomized, double-blind, placebo-controlled trial. Pain, 157(9), 2097-2103.
	General Belongingness Scale GBS
	Utiyama, D. M. O., Alfieri, F. M., Ramos, V. D., & Battistella, L. R. (2022). Results from the International Spinal Cord Injury Community Survey: The Lived Experience of People with Spinal Cord Injury in South-Eastern Brazil. Journal of Rehabilitation Medicine, 54, jrm00342-jrm00342.
	General Health Questionnaire GHQ-12
	Khak, M., Hassanijirdehi, M., Afshari-Mirak, S., Holakouie-Naieni, K., Saadat, S., Taheri, T., & Rahimi-Movaghar, V. (2016). Evaluation of sexual function and its contributing factors in men with spinal cord injury using a self-administered questionnaire. American journal of men's health, 10(1), 24-31.
	Manigandan, C., Saravanan, B., Macaden, A., Gopalan, L., Tharion, G., & Bhattacharji, S. (2000). Psychological wellbeing among carers of people with spinal cord injury: a preliminary investigation from South India. Spinal Cord, 38(9), 559-562.
	General Health Questionnaire GHQ-20
	Anke, A. G., Stenehjem, A. E., & Stanghelle, J. K. (1995). Pain and life quality within 2 years of spinal cord injury. Spinal Cord, 33(10), 555-559.
	General Health Questionnaire GHQ-28
	Chung, M. C., Preveza, E., Papandreou, K., & Prevezas, N. (2007). Locus of control among spinal cord injury patients with different levels of posttraumatic stress disorder. Psychiatry research, 152(2-3), 253-260.
	Chung, M. C., Preveza, E., Papandreou, K., & Prevezas, N. (2006). The relationship between posttraumatic stress disorder following spinal cord injury and locus of control. Journal of affective disorders, 93(1-3), 229-232.
	General Self Efficacy Scale GSE
	Geyh, S., Nick, E., Stirnimann, D., Ehrat, S., Müller, R., & Michel, F. (2012). Biopsychosocial outcomes in individuals with and without spinal cord injury: a Swiss comparative study. Spinal Cord, 50(8), 614-622.
	Peter, C., Müller, R., Post, M. W., van Leeuwen, C., Werner, C. S., & Geyh, S. (2015). Depression in spinal cord injury: Assessing the role of psychological resources. Rehabilitation Psychology, 60(1), 67.
	Geyh, S., Kunz, S., Müller, R., & Peter, C. (2016). Describing functioning and health after spinal cord injury in the light of psychological-personal factors. Journal of rehabilitation medicine, 48(2), 219-234.
	Hampton, N. Z. (2001). Disability status, perceived health, social support, self-efficacy, and quality of life among people with spinal cord injury in the People's Republic of China. International Journal of Rehabilitation Research, 24(1), 69-71.
	Peter, C., Müller, R., Cieza, A., Post, M. W., van Leeuwen, C. M., Werner, C. S., & Geyh, S. (2014). Modeling life satisfaction in spinal cord injury: the role of psychological resources. Quality of Life Research, 23, 2693-2705.
	Fekete, C., Weyers, S., Siegrist, J., Michel, G., & Gemperli, A. (2015). Poor nutrition and substance use in a Swiss cohort of adults with spinal cord injury. Journal of Public Health, 23, 25-35.
	Peter, C., Müller, R., Post, M. W., van Leeuwen, C. M., Werner, C. S., Geyh, S., & SwiSCI Study Group. (2014). Psychological resources, appraisals, and coping and their relationship to participation in spinal cord injury: a path analysis. Archives of Physical Medicine and Rehabilitation, 95(9), 1662-1671.
	Peter, C., Cieza, A., & Geyh, S. (2014). Rasch analysis of the General Self-Efficacy Scale in spinal cord injury. Journal of health psychology, 19(4), 544-555.
	Middleton, J. W., Tran, Y., Lo, C., & Craig, A. (2016). Reexamining the validity and dimensionality of the Moorong self-efficacy scale: improving its clinical utility. Archives of physical medicine and rehabilitation, 97(12), 2130-2136.
	Kennedy, P., Taylor, N., & Hindson, L. (2006). A pilot investigation of a psychosocial activity coursefor people with spinal cord injuries. Psychology, Health & Medicine, 11(1), 91-99.
	Jia, M., Chen, G., Xie, S., Tang, J., Wang, Y., He, X., ... & Li, K. (2022). Cross-cultural and psychometric property assessment of the Moorong Self-Efficacy Scale in Chinese patients with spinal cord injury. Disability and Rehabilitation, 44(19), 5631-5637.
	Hampton, N. Z., & Marshall, A. (2000). Culture, gender, self-efficacy, and life satisfaction: A comparison between Americans and Chinese people with spinal cord injuries. Journal of Rehabilitation, 66(3), 21.
	Curtis, K. J., Hitzig, S. L., Leong, N., Wicks, C. E., Ditor, D. S., & Katz, J. (2015). Evaluation of a modified yoga program for persons with spinal cord injury. Therapeutic recreation journal, 49(2), 97.
	Goraczko, A., Zurek, A., Lachowicz, M., Kujawa, K., & Zurek, G. (2021). Is self-efficacy related to the quality of life in elite athletes after spinal cord injury?. International Journal of Environmental Research and Public Health, 18(20), 10866.
	Coker, J., Cuthbert, J., Ketchum, J. M., Holicky, R., Huston, T., & Charlifue, S. (2019). Re-inventing yourself after spinal cord injury: a site-specific randomized clinical trial. Spinal cord, 57(4), 282-292.
	Hug, K., Stumm, C., Debecker, I., Fellinghauer, C. S., Peter, C., & Hund-Georgiadis, M. (2018). Self-Efficacy and Pressure Ulcer Prevention After Spinal Cord Injury—Results From a Nationwide Community Survey in Switzerland (SwiSCI). PM&R, 10(6), 573-586.
	Geyh, S., Nick, E., Stirnimann, D., Ehrat, S., Michel, F., Peter, C., & Lude, P. (2012). Self-efficacy and self-esteem as predictors of participation in spinal cord injury—an ICF-based study. Spinal cord, 50(9), 699-706.
	Scholten, E. W., Ketelaar, M., Visser-Meily, J. M., Stolwijk-Swüste, J., van Nes, I. J., Gobets, D., ... & Post, M. W. (2020). Self-efficacy predicts personal and family adjustment among persons with spinal cord injury or acquired brain injury and their significant others: a dyadic approach. Archives of physical medicine and rehabilitation, 101(11), 1937-1945.
	Hughes, R. B., Robinson-Whelen, S., Taylor, H. B., & Hall, J. W. (2006). Stress self-management: an intervention for women with physical disabilities. Women's Health Issues, 16(6), 389-399.
	Hampton, N. Z. (2004). Subjective well-being among people with spinal cord injuries: The role of self-efficacy, perceived social support, and perceived health. Rehabilitation Counseling Bulletin, 48(1), 31-37.
	Ljungberg, I., Kroll, T., Libin, A., & Gordon, S. (2011). Using peer mentoring for people with spinal cord injury to enhance self‐efficacy beliefs and prevent medical complications. Journal of clinical nursing, 20(3‐4), 351-358.
	Rauch, A., Hinrichs, T., & Cieza, A. (2017). Associations with being physically active and the achievement of WHO recommendations on physical activity in people with spinal cord injury. Spinal Cord, 55(3), 235-243.
	General Sleep Disturbance Scale GSDS
	Panuccio, F., Galeoto, G., Marquez, M. A., Grassi, M. L., Scialpi, A., Tofani, M., & Berardi, A. (2020). General sleep disturbance scale (GSDS-IT) in people with spinal cord injury: a psychometric study. Spinal Cord, 58(11), 1183-1188.
	General Well Being schedule GWB
	Chen, Y., Henson, S., Jackson, A. B., & Richards, J. S. (2006). Obesity intervention in persons with spinal cord injury. Spinal cord, 44(2), 82-91.
	Global Impression of Change
	Estores, I., Chen, K., Jackson, B., Lao, L., & Gorman, P. H. (2017). Auricular acupuncture for spinal cord injury related neuropathic pain: a pilot controlled clinical trial. The journal of spinal cord medicine, 40(4), 432-438.
	Global Motivation Scale-28 GMS-28
	Michalovic, E., Rocchi, M., & Sweet, S. N. (2019). Motivation and participation in daily and social activities among adults with spinal cord injury: Applying self-determination theory. Disability and health journal, 12(3), 489-494.
	Global Practice Experience
	Heinemann, A. W., LaVela, S. L., Etingen, B., Miskovic, A., Locatelli, S. M., Neumann, H. D., & Chen, D. (2016). Perceptions of person-centered care following spinal cord injury. Archives of physical medicine and rehabilitation, 97(8), 1338-1344.
	Godin-Shephard Leisure Time Physical Activity Questionnaire GSLTPAQ
	Phillips, A. A., Cote, A. T., Bredin, S. S., Krassioukov, A. V., & Warburton, D. E. (2012). Aortic stiffness increased in spinal cord injury when matched for physical activity. Medicine and science in sports and exercise, 44(11), 2065-2070.
	Wong, S. C., Bredin, S. S. D., Krassioukov, A. V., Taylor, A., & Warburton, D. E. R. (2013). Effects of training status on arterial compliance in able-bodied persons and persons with spinal cord injury. Spinal cord, 51(4), 278-281.
	Rosenberg, D. E., Bombardier, C. H., Artherholt, S., Jensen, M. P., & Motl, R. W. (2013). Self-reported depression and physical activity in adults with mobility impairments. Archives of Physical Medicine and Rehabilitation, 94(4), 731-736.
	Graded Chronic Pain Scale GCPS
	Turner, J. A., Jensen, M. P., Warms, C. A., & Cardenas, D. D. (2002). Catastrophizing is associated with pain intensity, psychological distress, and pain-related disability among individuals with chronic pain after spinal cord injury. Pain, 98(1-2), 127-134.
	Opsommer, E., Korogod, N., Stockinger, L., & Landmann, G. (2021). Multimodal sensory evaluation of neuropathic spinal cord injury pain: an experimental study. Spinal cord, 59(8), 842-854.
	Park, S. E., Elliott, S., Noonan, V. K., Thorogood, N. P., Fallah, N., Aludino, A., & Dvorak, M. F. (2017). Impact of bladder, bowel and sexual dysfunction on health status of people with thoracolumbar spinal cord injuries living in the community. The journal of spinal cord medicine, 40(5), 548-559.
	Hamilton Anxiety Rating scale HAM-A
	Feng, J. J., & Li, Y. H. (2017). Effects of hyperbaric oxygen therapy on depression and anxiety in the patients with incomplete spinal cord injury (a STROBE-compliant article). Medicine, 96(29).
	Nardone, R., Höller, Y., Langthaler, P. B., Lochner, P., Golaszewski, S., Schwenker, K., ... & Trinka, E. (2017). rTMS of the prefrontal cortex has analgesic effects on neuropathic pain in subjects with spinal cord injury. Spinal Cord, 55(1), 20-25.
	Hamilton Depression Rating Scale HDRS
	Tate, D. G., Forchheimer, M., Bombardier, C. H., Heinemann, A. W., Neumann, H. D., & Fann, J. R. (2015). Differences in quality of life outcomes among depressed spinal cord injury trial participants. Archives of physical medicine and rehabilitation, 96(2), 340-348.
	Avluk, O. C., Gurcay, E., Gurcay, A. G., Karaahmet, O. Z., Tamkan, U., & Cakci, A. (2014). Effects of chronic pain on function, depression, and sleep among patients with traumatic spinal cord injury. Annals of Saudi Medicine, 34(3), 211-216.
	Summaka, M., Zein, H., Abou Abbas, L., Elias, C., Elias, E., Fares, Y., ... & Nasser, Z. (2019). Validity and Reliability of the Arabic Patient Health Questionnaire-9 in Patients with Spinal Cord Injury in Lebanon. World neurosurgery, 125, e1016-e1022.
	Feng, J. J., & Li, Y. H. (2017). Effects of hyperbaric oxygen therapy on depression and anxiety in the patients with incomplete spinal cord injury (a STROBE-compliant article). Medicine, 96(29).
	Nardone, R., Höller, Y., Langthaler, P. B., Lochner, P., Golaszewski, S., Schwenker, K., ... & Trinka, E. (2017). rTMS of the prefrontal cortex has analgesic effects on neuropathic pain in subjects with spinal cord injury. Spinal Cord, 55(1), 20-25.
	Happiness scale
	Carpenter, C., Forwell, S. J., Jongbloed, L. E., & Backman, C. L. (2007). Community participation after spinal cord injury. Archives of physical medicine and rehabilitation, 88(4), 427-433.
	Harvard Trauma Questionnaire HTQ
	Nielsen, M. S. (2003). Post-traumatic stress disorder and emotional distress in persons with spinal cord lesion. Spinal Cord, 41(5), 296-302.
	Nielsen, M. S. (2003). Prevalence of Posttraumatic Stress Disorder in Persons With Spinal Cord Injuries: The Mediating Effect of Social Support. Rehabilitation Psychology, 48(4), 289.
	Health Behavior Scale
	De Groot, S., Post, M. W., Snoek, G. J., Schuitemaker, M., & Van Der Woude, L. H. (2013). Longitudinal association between lifestyle and coronary heart disease risk factors among individuals with spinal cord injury. Spinal Cord, 51(4), 314-318.
	Health Beliefs Model questionnaire
	Canupp, K. C., Waites, K. B., DeVivo, M. J., & Richards, J. S. (1997). Predicting compliance with annual follow-up evaluations in persons with spinal cord injury. Spinal Cord, 35(5), 314-319.
	Health Locus of Control Scale HLC
	Canupp, K. C., Waites, K. B., DeVivo, M. J., & Richards, J. S. (1997). Predicting compliance with annual follow-up evaluations in persons with spinal cord injury. Spinal Cord, 35(5), 314-319.
	Health Promoting Lifestyle Profile 2
	Hassouneh, D., Hanson, G., Perrin, N., & McNeff, E. (2008). Abuse and Health in Individuals with Spinal Cord Injury and Dysfunction. Journal of Rehabilitation, 74(3).
	Health-Related Hardiness Scale HRHS
	Barone, S. H., & Waters, K. (2012). Coping and adaptation in adults living with spinal cord injury. Journal of Neuroscience Nursing, 44(5), 271-283.
	Health Utilites Index HUI-2
	Kruithof, N., Polinder, S., de Munter, L., van de Ree, C. L., Lansink, K. W., de Jongh, M. A., & BIOS-group. (2020). Health status and psychological outcomes after trauma: A prospective multicenter cohort study. PLoS One, 15(4), e0231649.
	Health Utilities Index HUI-3
	Mah, C., Noonan, V. K., Bryan, S., & Whitehurst, D. G. (2021). Empirical validity of a generic, preference-based capability wellbeing instrument (ICECAP-A) in the context of spinal cord injury. The Patient-Patient-Centered Outcomes Research, 14, 223-240.
	Whitehurst, D. G., Mittmann, N., Noonan, V. K., Dvorak, M. F., & Bryan, S. (2016). Health state descriptions, valuations and individuals’ capacity to walk: a comparative evaluation of preference-based instruments in the context of spinal cord injury. Quality of life research, 25, 2481-2496.
	Kruithof, N., Polinder, S., de Munter, L., van de Ree, C. L., Lansink, K. W., de Jongh, M. A., & BIOS-group. (2020). Health status and psychological outcomes after trauma: A prospective multicenter cohort study. PLoS One, 15(4), e0231649.
	Craven, C., Hitzig, S. L., & Mittmann, N. (2012). Impact of impairment and secondary health conditions on health preference among Canadians with chronic spinal cord injury. The journal of spinal cord medicine, 35(5), 361-370.
	Home and Community Environment instrument HACE
	Heinemann, A. W., Miskovic, A., Semik, P., Wong, A., Dashner, J., Baum, C., ... & Gray, D. B. (2016). Measuring environmental factors: unique and overlapping international classification of functioning, disability and health coverage of 5 instruments. Archives of physical medicine and rehabilitation, 97(12), 2113-2122.
	Hospital Anxiey and Depression Scale HADS
	Heutink, M., Post, M. W., Luthart, P., Pfennings, L. E., Dijkstra, C. A., & Lindeman, E. (2010). A multidisciplinary cognitive behavioural programme for coping with chronic neuropathic pain following spinal cord injury: the protocol of the CONECSI trial. BMC neurology, 10(1), 1-8.
	Woolrich, R. A., Kennedy, P., & Tasiemski, T. (2006). A preliminary psychometric evaluation of the Hospital Anxiety and Depression Scale (HADS) in 963 people livingwith a spinal cord injury. Psychology, health & medicine, 11(1), 80-90.
	Songhuai, L., Olver, L., Jianjun, L., Kennedy, P., Genlin, L., Duff, J., & Scott-Wilson, U. (2009). A comparative review of life satisfaction, quality of life and mood between Chinese and British people with tetraplegia. Spinal Cord, 47(1), 82-86.
	Kennedy, P., Taylor, N., & Hindson, L. (2006). A pilot investigation of a psychosocial activity coursefor people with spinal cord injuries. Psychology, Health & Medicine, 11(1), 91-99.
	Salvador-De La Barrera, S., Mora-Boga, R., Ferreiro-Velasco, M. E., Seoane-Pillado, T., Montoto-Marqués, A., Rodríguez-Sotillo, A., & Pertega Díaz, S. (2018). A validity study of the Spanish—World Health Organization Quality of Life short version instrument in persons with traumatic spinal cord injury. Spinal Cord, 56(10), 971-979.
	Norrbrink, C., & Lundeberg, T. (2011). Acupuncture and massage therapy for neuropathic pain following spinal cord injury: an exploratory study. Acupuncture in Medicine, 29(2), 108-115.
	Lusilla-Palacios, P., & Castellano-Tejedor, C. (2017). Acute spinal cord injury patients’ satisfaction with care: results from an intervention study in a specialized rehabilitation unit. Journal of health psychology, 22(10), 1289-1299.
	Saurí, J., Umaña, M. C., Chamarro, A., Soler, M. D., Gilabert, A., & Elfström, M. L. (2014). Adaptation and validation of the Spanish version of the Spinal Cord Lesion-related Coping Strategies Questionnaire (SCL CSQ-S). Spinal cord, 52(11), 842-849.
	Claesson, L., Sullivan, M., & Siösteen, A. (1999). Activity, mood and overall quality of life in relation to age in spinal cord injured persons. Scandinavian Journal of Occupational Therapy, 6(3), 135-142.
	O’Carroll, R. E., Ayling, R., O’Reilly, S. M., & North, N. T. (2003). Alexithymia and sense of coherence in patients with total spinal cord transection. Psychosomatic medicine, 65(1), 151-155.
	Burke, D., Lennon, O., Blake, C., Nolan, M., Barry, S., Smith, E., ... & Fullen, B. M. (2019). An internet‐delivered cognitive behavioural therapy pain management programme for spinal cord injury pain: A randomized controlled trial. European Journal of Pain, 23(7), 1264-1282.
	Mazor, Y., Jones, M., Andrews, A., Kellow, J. E., & Malcolm, A. (2016). Anorectal biofeedback for neurogenic bowel dysfunction in incomplete spinal cord injury. Spinal cord, 54(12), 1132-1138.
	Simpson, E., Sawatzky, B., Forwell, S., Backman, C. L., Symington, D., Vu, M., & Ben Mortenson, W. (2022). A mixed-methods study exploring and comparing the experiences of people who sustained a spinal cord injury earlier versus later in life. Spinal Cord, 60(8), 706-711.
	Kennedy, P., Lude, P., Elfström, M. L., & Smithson, E. (2012). Appraisals, coping and adjustment pre and post SCI rehabilitation: a 2-year follow-up study. Spinal cord, 50(2), 112-118.
	Robineau, S., Nicolas, B., Mathieu, L., Duruflé, A., Leblong, E., Fraudet, B., ... & Gallien, P. (2019). Assessing the impact of a patient education programme on pressure ulcer prevention in patients with spinal cord injuries. Journal of Tissue Viability, 28(4), 167-172.
	Tasiemski, T., & Brewer, B. W. (2011). Athletic identity, sport participation, and psychological adjustment in people with spinal cord injury. Adapted Physical Activity Quarterly, 28(3), 233-250.
	Geyh, S., Nick, E., Stirnimann, D., Ehrat, S., Müller, R., & Michel, F. (2012). Biopsychosocial outcomes in individuals with and without spinal cord injury: a Swiss comparative study. Spinal Cord, 50(8), 614-622.
	Mann, R., Schaefer, C., Sadosky, A., Bergstrom, F., Baik, R., Parsons, B., ... & Nieshoff, E. C. (2013). Burden of spinal cord injury-related neuropathic pain in the United States: retrospective chart review and cross-sectional survey. Spinal cord, 51(7), 564-570.
	Kennedy, P., Lude, P., Elfström, M. L., & Smithson, E. (2010). Cognitive appraisals, coping and quality of life outcomes: a multi-centre study of spinal cord injury rehabilitation. Spinal Cord, 48(10), 762-769.
	Paker, N., Bugdayci, D., Dere, D., & Altuncu, Y. (2011). Comparison of the coping strategies, anxiety, and depression in a group of Turkish spinal cord injured patients and their family caregivers in a rehabilitation center. European journal of physical and rehabilitation medicine, 47(4), 595-600.
	Elfström, M. L., Kennedy, P., Lude, P., & Taylor, N. (2007). Condition-related coping strategies in persons with spinal cord lesion: a cross-national validation of the Spinal Cord Lesion-related Coping Strategies Questionnaire in four community samples. Spinal Cord, 45(6), 420-428.
	van Lankveld W, van Diemen T, van Nes I. (2011). Coping with spinal cord injury: tenacious goal pursuit and flexible goal adjustment. J Rehabil Med. 2011 Oct;43(10):923-9. doi: 10.2340/16501977-0870. PMID: 21947183.
	Saffari, M., Pakpour, A. H., Yaghobidoot, M., Al Zaben, F., & Koenige, H. G. (2015). Cross-cultural adaptation of the spinal cord lesion-related coping strategies questionnaire for use in Iran. Injury, 46(8), 1539-1544.
	Peter, C., Müller, R., Post, M. W., van Leeuwen, C., Werner, C. S., & Geyh, S. (2015). Depression in spinal cord injury: Assessing the role of psychological resources. Rehabilitation Psychology, 60(1), 67.
	Geyh, S., Kunz, S., Müller, R., & Peter, C. (2016). Describing functioning and health after spinal cord injury in the light of psychological-personal factors. Journal of rehabilitation medicine, 48(2), 219-234.
	Rahnama, P., Javidan, A. N., Saberi, H., Montazeri, A., Tavakkoli, S., Pakpour, A. H., & Hajiaghababaei, M. (2015). Does religious coping and spirituality have a moderating role on depression and anxiety in patients with spinal cord injury? A study from Iran. Spinal Cord, 53(12), 870-874.
	Van Middendorp, J. J., Watkins, F., Park, C., & Landymore, H. (2015). Eye-tracking computer systems for inpatients with tetraplegia: findings from a feasibility study. Spinal cord, 53(3), 221-225.
	Harrison, J., Glass, C. A., Owens, R. G., & Soni, B. M. (1995). Factors associated with sexual functioning in women following spinal cord injury. Spinal Cord, 33(12), 687-692.
	Guest, R., Craig, A., Tran, Y., & Middleton, J. (2015). Factors predicting resilience in people with spinal cord injury during transition from inpatient rehabilitation to the community. Spinal Cord, 53(9), 682-686.
	Lidal, I. B., Jensen, A. E., Larsen, T. W., & Stanghelle, J. K. (2013). Fatigue in persons who have lived with spinal cord injury for> 20 years. Spinal Cord, 51(2), 103-108.
	Hajiaghababaei, M., Javidan, A. N., Saberi, H., Khoei, E. M., Khalifa, D. A., Koenig, H. G., & Pakpour, A. H. (2014). Female sexual dysfunction in patients with spinal cord injury: a study from Iran. Spinal Cord, 52(8), 646-649.
	Ng, C., Prott, G., Rutkowski, S., Li, Y., Hansen, R., Kellow, J., & Malcolm, A. (2005). Gastrointestinal symptoms in spinal cord injury: relationships with level of injury and psychologic factors. Diseases of the colon & rectum, 48, 1562-1568.
	Kruithof, N., Polinder, S., de Munter, L., van de Ree, C. L., Lansink, K. W., de Jongh, M. A., & BIOS-group. (2020). Health status and psychological outcomes after trauma: A prospective multicenter cohort study. PLoS One, 15(4), e0231649.
	Forslund, E. B., Jørgensen, V., Franzén, E., Opheim, A., Seiger, Å., Ståhle, A., ... & Wahman, K. (2017). High incidence of falls and fall-related injuries in wheelchair users with spinal cord injury: a prospective study of risk indicators. Journal of rehabilitation medicine, 49(2), 144-151.
	Munce, S. E. P., Straus, S. E., Fehlings, M. G., Voth, J., Nugaeva, N., Jang, E., ... & Jaglal, S. B. (2016). Impact of psychological characteristics in self-management in individuals with traumatic spinal cord injury. Spinal cord, 54(1), 29-33.
	Börsbo, B., Gerdle, B., & Peolsson, M. (2010). Impact of the interaction between self-efficacy, symptoms and catastrophising on disability, quality of life and health in with chronic pain patients. Disability and rehabilitation, 32(17), 1387-1396.
	Budh, C. N., & Österåker, A. L. (2007). Life satisfaction in individuals with a spinal cord injury and pain. Clinical rehabilitation, 21(1), 89-96.
	Heutink, M., Post, M. W., Luthart, P., Schuitemaker, M., Slangen, S., Sweers, J., ... & Lindeman, E. (2014). Long-term outcomes of a multidisciplinary cognitive behavioural programme for coping with chronic neuropathic spinal cord injury pain. Journal of rehabilitation medicine, 46(6), 540-545.
	Hilton, G., Unsworth, C. A., Murphy, G. C., Browne, M., & Olver, J. (2017). Longitudinal employment outcomes of an early intervention vocational rehabilitation service for people admitted to rehabilitation with a traumatic spinal cord injury. Spinal Cord, 55(8), 743-752.
	Hosseini, S. M., Oyster, M. L., Kirby, R. L., Harrington, A. L., & Boninger, M. L. (2012). Manual wheelchair skills capacity predicts quality of life and community integration in persons with spinal cord injury. Archives of physical medicine and rehabilitation, 93(12), 2237-2243.
	Kuiper, H., van Leeuwen, C. C., Stolwijk-Swüste, J. M., & Post, M. W. (2019). Measuring resilience with the Connor–Davidson Resilience Scale (CD-RISC): which version to choose?. Spinal cord, 57(5), 360-366.
	Zürcher, C., Tough, H., Fekete, C., & SwiSCI Study Group. (2019). Mental health in individuals with spinal cord injury: The role of socioeconomic conditions and social relationships. PLoS one, 14(2), e0206069.
	Furrer, A., Michel, G., Terrill, A. L., Jensen, M. P., & Müller, R. (2019). Modeling subjective well-being in individuals with chronic pain and a physical disability: the role of pain control and pain catastrophizing. Disability and rehabilitation, 41(5), 498-507.
	van Diemen, T., van Lankveld, W., van Leeuwen, C., Post, M., & van Nes, I. (2016). Multidimensional fatigue during rehabilitation in persons with recently acquired spinal cord injury. J Rehabil Med, 48(1), 27-32.
	Budh, C. N., & Lundeberg, T. (2004). Non-pharmacological pain-relieving therapies in individuals with spinal cord injury: a patient perspective. Complementary Therapies in Medicine, 12(4), 189-197.
	Mahnig, S., Landmann, G., Stockinger, L., & Opsommer, E. (2016). Pain assessment according to the International Spinal Cord Injury Pain classification in patients with spinal cord injury referred to a multidisciplinary pain center. Spinal cord, 54(10), 809-815.
	Kopsky, D. J., Ettema, F. W. L., van der Leeden, M., Dekker, J., & Stolwijk‐Swüste, J. M. (2014). Percutaneous nerve stimulation in chronic neuropathic pain patients due to spinal cord injury: a pilot study. Pain Practice, 14(3), 252-259.
	Kuiper, H., van Leeuwen, C. C., Kopsky, D. J., Stolwijk-Swüste, J. M., & Post, M. W. (2021). Post-traumatic stress disorder symptoms and pain intensity in persons with spinal cord injury. Spinal Cord, 59(3), 328-335.
	Kunz, S., Joseph, S., Geyh, S., & Peter, C. (2017). Posttraumatic growth and adjustment to spinal cord injury: Moderated by posttraumatic depreciation?. Psychological Trauma: Theory, Research, Practice, and Policy, 9(4), 434.
	Ogawa, S., Arakawa, A., Hayakawa, K., & Yoshiyama, T. (2016). Pregabalin for neuropathic pain: why benefits could be expected for multiple pain conditions. Clinical drug investigation, 36, 877-888.
	Iwanaga, K., Blake, J., Yaghmaian, R., Umucu, E., Chan, F., Brooks, J. M., ... & Tansey, T. N. (2018). Preliminary validation of a short-form version of the Attachment Style Questionnaire for use in clinical rehabilitation counseling research and practice. Rehabilitation Counseling Bulletin, 61(4), 205-216.
	Perry, K. N., Nicholas, M. K., Middleton, J., & Siddall, P. (2009). Psychological characteristics of people with spinal cord injury-related persisting pain referred to a tertiary pain management center. J Rehabil Res Dev, 46(1), 57-67.
	Kennedy, P., Lude, P., Elfström, M. L., & Smithson, E. F. (2011). Psychological contributions to functional independence: a longitudinal investigation of spinal cord injury rehabilitation. Archives of Physical Medicine and Rehabilitation, 92(4), 597-602.
	Cobo Cuenca, A. I., Sampietro‐Crespo, A., Virseda‐Chamorro, M., & Martín‐Espinosa, N. (2015). Psychological impact and sexual dysfunction in men with and without spinal cord injury. The journal of sexual medicine, 12(2), 436-444.
	Wang, Y., Xie, H., & Zhao, X. (2018). Psychological morbidities and positive psychological outcomes in people with traumatic spinal cord injury in Mainland China. Spinal Cord, 56(7), 704-711.
	Manigandan, C., Saravanan, B., Macaden, A., Gopalan, L., Tharion, G., & Bhattacharji, S. (2000). Psychological wellbeing among carers of people with spinal cord injury: a preliminary investigation from South India. Spinal Cord, 38(9), 559-562.
	Wang, Y., Zhao, X., & Xie, H. (2019). Quality of life and its predictors in people with traumatic spinal cord injury in mainland China. Spinal Cord, 57(9), 739-746.
	Kennedy, P., Lude, P., & Taylor, N. (2006). Quality of life, social participation, appraisals and coping post spinal cord injury: a review of four community samples. Spinal cord, 44(2), 95-105.
	Norrbrink Budh, C., Hultling, C., & Lundeberg, T. (2005). Quality of sleep in individuals with spinal cord injury: a comparison between patients with and without pain. Spinal cord, 43(2), 85-95.
	Müller, R., Cieza, A., & Geyh, S. (2012). Rasch analysis of the Hospital Anxiety and Depression Scale in spinal cord injury. Rehabilitation psychology, 57(3), 214.
	Elfstrom, M., Rydén, A., Kreuter, M., Taft, C., & Sullivan, M. (2005). Relations between coping strategies and health-related quality of life in patients with spinal cord lesion. Journal of Rehabilitation Medicine, 37(1), 9-16.
	García-Rudolph, A., Cegarra, B., Opisso, E., Tormos, J. M., & Saurí, J. (2021). Relationships between functionality, depression, and anxiety with community integration and quality of life in chronic traumatic spinal cord injury. American Journal of Physical Medicine & Rehabilitation, 100(9), 840-850.
	Kuiper, H., van Leeuwen, C. M., Stolwijk-Swüste, J. M., & Post, M. W. (2022). Reliability and validity of the Brief Illness Perception Questionnaire (B-IPQ) in individuals with a recently acquired spinal cord injury. Clinical Rehabilitation, 36(4), 550-557.
	Quale, A. J., & Schanke, A. K. (2010). Resilience in the face of coping with a severe physical injury: a study of trajectories of adjustment in a rehabilitation setting. Rehabilitation psychology, 55(1), 12.
	Yorkston, K. M., Bamer, A., Johnson, K., & Amtmann, D. (2012). Satisfaction with participation in multiple sclerosis and spinal cord injury. Disability and Rehabilitation, 34(9), 747-753.
	Geyh, S., Nick, E., Stirnimann, D., Ehrat, S., Michel, F., Peter, C., & Lude, P. (2012). Self-efficacy and self-esteem as predictors of participation in spinal cord injury—an ICF-based study. Spinal cord, 50(9), 699-706.
	Middleton, J. W., Tate, R. L., & Geraghty, T. J. (2003). Self-efficacy and spinal cord injury: Psychometric properties of a new scale. Rehabilitation Psychology, 48(4), 281.
	Scholten, E. W., Ketelaar, M., Visser-Meily, J. M., Stolwijk-Swüste, J., van Nes, I. J., Gobets, D., ... & Post, M. W. (2020). Self-efficacy predicts personal and family adjustment among persons with spinal cord injury or acquired brain injury and their significant others: a dyadic approach. Archives of physical medicine and rehabilitation, 101(11), 1937-1945.
	Kennedy, P., Lude, P., Elfström, M. L., & Smithson, E. (2010). Sense of coherence and psychological outcomes in people with spinal cord injury: Appraisals and behavioural responses. British Journal of Health Psychology, 15(3), 611-621.
	Quale, A. J., Schanke, A. K., Frøslie, K. F., & Røise, O. (2009). Severity of injury does not have any impact on posttraumatic stress symptoms in severely injured patients. Injury, 40(5), 498-505.
	Virseda-Chamorro, M., Salinas-Casado, J., Lopez-Garcia-Moreno, A. M., Cobo-Cuenca, A. I., & Esteban-Fuertes, M. (2013). Sexual dysfunction in men with spinal cord injury: a case–control study. International Journal of Impotence Research, 25(4), 133-137.
	Müller, R., Peter, C., Cieza, A., Post, M. W., Van Leeuwen, C. M., Werner, C. S., ... & Thyrian, C. (2015). Social skills: a resource for more social support, lower depression levels, higher quality of life, and participation in individuals with spinal cord injury?. Archives of physical medicine and rehabilitation, 96(3), 447-455.
	Lundqvist, C., Siösteen, A., Sullivan, L., Blomstrand, C., Lind, B., & Sullivan, M. (1997). Spinal cord injuries: a shortened measure of function and mood. Spinal Cord, 35(1), 17-21.
	Perry, K. N., Nicholas, M. K., & Middleton, J. (2009). Spinal cord injury-related pain in rehabilitation: a cross-sectional study of relationships with cognitions, mood and physical function. European Journal of Pain, 13(5), 511-517.
	Börsbo, B., Peolsson, M., & Gerdle, B. (2009). The complex interplay between pain intensity, depression, anxiety and catastrophising with respect to quality of life and disability. Disability and rehabilitation, 31(19), 1605-1613.
	Heutink, M., Post, M. W., Bongers-Janssen, H. M., Dijkstra, C. A., Snoek, G. J., Spijkerman, D. C., & Lindeman, E. (2012). The CONECSI trial: results of a randomized controlled trial of a multidisciplinary cognitive behavioral program for coping with chronic neuropathic pain after spinal cord injury. Pain, 153(1), 120-128.
	García-Rudolph, A., Saurí, J., López Carballo, J., Cegarra, B., Wright, M. A., Opisso, E., & Tormos, J. M. (2022). The impact of COVID-19 on community integration, quality of life, depression and anxiety in people with chronic spinal cord injury. The Journal of Spinal Cord Medicine, 45(5), 681-690.
	Coggrave, M. J., Ingram, R. M., Gardner, B. P., & Norton, C. S. (2012). The impact of stoma for bowel management after spinal cord injury. Spinal Cord, 50(11), 848-852.
	Pakpour, A. H., Rahnama, P., Saberi, H., Saffari, M., Rahimi-Movaghar, V., Burri, A., & Hajiaghababaei, M. (2016). The relationship between anxiety, depression and religious coping strategies and erectile dysfunction in Iranian patients with spinal cord injury. Spinal Cord, 54(11), 1053-1057.
	Bonanno, G. A., Kennedy, P., Galatzer-Levy, I. R., Lude, P., & Elfström, M. L. (2012). Trajectories of resilience, depression, and anxiety following spinal cord injury. Rehabilitation psychology, 57(3), 236.
	van Diemen, T., Tran, Y., Stolwijk-Swuste, J. M., Roels, E. H., Group, S. S., van Nes, I. J., & Post, M. W. (2021). Trajectories of self-efficacy, depressed mood, and anxiety from admission to spinal cord injury rehabilitation to 1 year after discharge. Archives of physical medicine and rehabilitation, 102(10), 1939-1946.
	Cecilia Norrbrink, R. P. T. (2009). Transcutaneous electrical nerve stimulation for treatment of spinal cord injury neuropathic pain. Journal of rehabilitation research and development, 46(1-5), 85-94.
	Budh, C. N., & Lundeberg, T. (2005). Use of analgesic drugs in individuals with spinal cord injury. Journal of rehabilitation medicine, 37(2), 87-94.
	Gélis, A., Dupeyron, A., Daures, J. P., Goossens, D., Gault, D., Pedelucq, J. P., ... & French SMNAC Group. (2018). Validity and internal consistency of the French version of the revised Skin Management Needs Assessment Checklist in people with spinal cord injury. Spinal Cord, 56(11), 1069-1075.
	New, P. W., Tate, D. G., Forchheimer, M. B., D’Andréa Greve, J. M., Parashar, D., & Post, M. W. (2019). Preliminary psychometric analyses of the international spinal cord injury quality of life basic data set. Spinal Cord, 57(9), 789-795.
	Shin, J. I., Chae, J. H., Min, J. A., Lee, C. U., Hwang, S. I., Lee, B. S., ... & Lee, C. Y. (2012). Resilience as a possible predictor for psychological distress in chronic spinal cord injured patients living in the community. Annals of rehabilitation medicine, 36(6), 815-820.
	Siösteen, A., Lundqvist, C., Blomstrand, C., Sullivan, L., & Sullivan, M. (1990). The quality of life of three functional spinal cord injury subgroups in a Swedish community. Spinal cord, 28(8), 476-488.
	Glickman, S., & Kamm, M. A. (1996). Bowel dysfunction in spinal-cord-injury patients. The Lancet, 347(9016), 1651-1653.
	Icecap-A
	Mah, C., Noonan, V. K., Bryan, S., & Whitehurst, D. G. (2021). Empirical validity of a generic, preference-based capability wellbeing instrument (ICECAP-A) in the context of spinal cord injury. The Patient-Patient-Centered Outcomes Research, 14, 223-240.
	Engel, L., Bryan, S., Noonan, V. K., & Whitehurst, D. G. (2018). Using path analysis to investigate the relationships between standardized instruments that measure health-related quality of life, capability wellbeing and subjective wellbeing: An application in the context of spinal cord injury. Social Science & Medicine, 213, 154-164.
	IMPACT-S
	Nooijen, C. F., Stam, H. J., Sluis, T., Valent, L., Twisk, J., & Van Den Berg-Emons, R. J. (2017). A behavioral intervention promoting physical activity in people with subacute spinal cord injury: secondary effects on health, social participation and quality of life. Clinical rehabilitation, 31(6), 772-780.
	van der Zee, C. H., Post, M. W., Brinkhof, M. W., & Wagenaar, R. C. (2014). Comparison of the Utrecht Scale for Evaluation of Rehabilitation-Participation with the ICF Measure of Participation and Activities Screener and the WHO Disability Assessment Schedule II in persons with spinal cord injury. Archives of physical medicine and rehabilitation, 95(1), 87-93.
	Post, M. W., de Witte, L. P., Reichrath, E., Verdonschot, M. M., Wijlhuizen, G. J., & Perenboom, R. J. (2008). Development and validation of IMPACT-S, an ICF-based questionnaire to measure activities and participation. Journal of Rehabilitation Medicine, 40(8), 620-627.
	Illness Cognition Questionnaire ICQ
	van Diemen, T., van Lankveld, W., van Leeuwen, C., Post, M., & van Nes, I. (2016). Multidimensional fatigue during rehabilitation in persons with recently acquired spinal cord injury. J Rehabil Med, 48(1), 27-32.
	Voerman, G. E., Erren-Wolters, C. V., Fleuren, J. F., Hermens, H. J., & Geurts, A. C. (2010). Perceived spasticity in chronic spinal cord injured patients: associations with psychological factors. Disability and rehabilitation, 32(9), 775-780.
	Nooijen, C. F., Stam, H. J., Schoenmakers, I., Sluis, T., Post, M., Twisk, J., ... & Grp, A. A. R. (2016). Working mechanisms of a behavioural intervention promoting physical activity in persons with subacute spinal cord injury. Journal of rehabilitation medicine, 48(7), 583-588.
	Impact of Event Scale IES
	Kennedy, P., & Evans, M. J. (2001). Evaluation of post traumatic distress in the first 6 months following SCI. Spinal Cord, 39(7), 381-386.
	Pruitt, S. D., Wahlgren, D. R., Epping-Jordan, J. E., & Rossi, A. L. (1998). Health behavior in persons with spinal cord injury: development and initial validation of an outcome measure. Spinal Cord, 36(10), 724-731.
	Kruithof, N., Polinder, S., de Munter, L., van de Ree, C. L., Lansink, K. W., de Jongh, M. A., & BIOS-group. (2020). Health status and psychological outcomes after trauma: A prospective multicenter cohort study. PLoS One, 15(4), e0231649.
	Lude, P., Kennedy, P., Evans, M., Lude, Y., & Beedie, A. (2005). Post traumatic distress symptoms following spinal cord injury: a comparative review of European samples. Spinal Cord, 43(2), 102-108.
	Impact of Events Scale Revised IES-R
	Schönenberg, M., Reimitz, M., Jusyte, A., Maier, D., Badke, A., & Hautzinger, M. (2014). Depression, posttraumatic stress, and risk factors following spinal cord injury. International journal of behavioral medicine, 21, 169-176.
	Wang, Y., Xie, H., & Zhao, X. (2018). Psychological morbidities and positive psychological outcomes in people with traumatic spinal cord injury in Mainland China. Spinal Cord, 56(7), 704-711.
	Wang, Y., Zhao, X., & Xie, H. (2019). Quality of life and its predictors in people with traumatic spinal cord injury in mainland China. Spinal Cord, 57(9), 739-746.
	Migliorini, C., & Tonge, B. (2009). Reflecting on subjective well-being and spinal cord injury. Journal of Rehabilitation Medicine, 41(6), 445-450.
	Quale, A. J., & Schanke, A. K. (2010). Resilience in the face of coping with a severe physical injury: a study of trajectories of adjustment in a rehabilitation setting. Rehabilitation psychology, 55(1), 12.
	Quale, A. J., Schanke, A. K., Frøslie, K. F., & Røise, O. (2009). Severity of injury does not have any impact on posttraumatic stress symptoms in severely injured patients. Injury, 40(5), 498-505.
	Migliorini, C., Tonge, B., & Taleporos, G. (2008). Spinal cord injury and mental health. Australian and New Zealand Journal of Psychiatry, 42(4), 309-314.
	Jurišić, B., & Marušič, A. (2009). Suicidal ideation and behavior and some psychological correlates in physically disabled motor-vehicle accident survivors. Crisis, 30(1), 34-38.
	Impact on Participation and Autonomy IPA
	Cardol, M., de Jong, B. A., van den Bos, G. A., Beelen, A., de Groot, I. J., & de Haan, R. J. (2002). Beyond disability: perceived participation in people with a chronic disabling condition. Clinical rehabilitation, 16(1), 27-35.
	Noonan, V. K., Kopec, J. A., Noreau, L., Singer, J., Mâsse, L. C., & Dvorak, M. F. (2010). Comparing the reliability of five participation instruments in persons with spinal conditions. Journal of Rehabilitation Medicine, 42(8), 735-743.
	Noonan, V. K., Kopec, J. A., Noreau, L., Singer, J., Mâsse, L. C., Zhang, H., & Dvorak, M. F. (2010). Comparing the validity of five participation instruments in persons with spinal conditions.
	Smedema, S. M., Chan, J. Y., & Phillips, B. N. (2014). Core self-evaluations and Snyder’s hope theory in persons with spinal cord injuries. Rehabilitation psychology, 59(4), 399.
	Piatt, J. A., Van Puymbroeck, M., Zahl, M., Rosenbluth, J. P., & Wells, M. S. (2016). Examining how the perception of health can impact participation and autonomy among adults with spinal cord injury. Topics in spinal cord injury rehabilitation, 22(3), 165-172.
	Larsson-Lund, M., Fisher, A. G., Lexell, J., & Benspång, B. (2007). Impact on participation and autonomy questionnaire: internal scale validity of the Swedish version for use in people with spinal cord injury. Journal of rehabilitation medicine, 39(2), 156-162.
	Hilton, G., Unsworth, C. A., Murphy, G. C., Browne, M., & Olver, J. (2017). Longitudinal employment outcomes of an early intervention vocational rehabilitation service for people admitted to rehabilitation with a traumatic spinal cord injury. Spinal Cord, 55(8), 743-752.
	Sibley, A., Kersten, P., Ward, C. D., White, B., Mehta, R., & George, S. (2006). Measuring autonomy in disabled people: validation of a new scale in a UK population. Clinical rehabilitation, 20(9), 793-803.
	Noonan, V., Kopec, J., Mâsse, L., & Dvorak, M. (2010). Measuring participation among persons with spinal cord injury: comparison of three instruments. Topics in Spinal Cord Injury Rehabilitation, 15(4), 49-62.
	Lund, M. L., Nordlund, A., Bernspång, B., & Lexell, J. (2007). Perceived participation and problems in participation are determinants of life satisfaction in people with spinal cord injury. Disability and Rehabilitation, 29(18), 1417-1422.
	Larsson Lund, M., Nordlund, A., Nygård, L., Lexell, J., & Bernspång, B. (2005). Perceptions of participation and predictors of perceived problems with participation in persons with spinal cord injury. Journal of rehabilitation medicine, 37(1), 3-8.
	Suttiwong, J., Vongsirinavarat, M., Chaiyawat, P., & Vachalathiti, R. (2015). Predicting community participation after spinal cord injury in Thailand. J Rehabil Med, 47(4), 325-9.
	Singh, H., Chan, K., Cheung, L., Hitzig, S. L., & Musselman, K. E. (2021). The impact of falls and fear of falling on participation, autonomy, and life satisfaction among individuals with spinal cord injury: a brief report. The Journal of Spinal Cord Medicine, 44(sup1), S234-S239.
	Byra, S. (2022). Associations between post-traumatic growth and wisdom in people with long-term paraplegia–the role of disability appraisals and participation. Disability and Rehabilitation, 44(14), 3510-3517.
	Craig, A., Tran, Y., Guest, R., & Middleton, J. (2020). Excessive daytime sleepiness in adults with spinal cord injury and associations with pain catastrophizing and pain intensity. Spinal Cord, 58(7), 831-839.
	Impact on Participation and Autonomy Questionnaire short form
	Matsuda, P. N., Verrall, A. M., Finlayson, M. L., Molton, I. R., & Jensen, M. P. (2015). Falls among adults aging with disability. Archives of physical medicine and rehabilitation, 96(3), 464-471.
	Incontinence Activity Participation scale I-APS
	Walia, P., & Kaur, J. (2017). Development and validation of Incontinence-Activity Participation Scale for spinal cord injury. Indian Journal of Urology: IJU: Journal of the Urological Society of India, 33(2), 159.
	Incontinence Impact Questionnaire short form IIQ-7
	Huang, Y. H., & Sung-Lang, C. H. E. N. (2022). Concomitant detrusor and external urethral sphincter botulinum toxin-A injections in male spinal cord injury patients with detrusor overactivity and detrusor sphincter dyssynergia. Journal of Rehabilitation Medicine, 54.
	Kuo, H. C., & Liu, S. H. (2011). Effect of repeated detrusor onabotulinumtoxinA injections on bladder and renal function in patients with chronic spinal cord injuries. Neurourology and Urodynamics, 30(8), 1541-1545.
	El-Azab, A. S., & El-Nashar, S. A. (2015). Midurethral slings versus the standard pubovaginal slings for women with neurogenic stress urinary incontinence. International urogynecology journal, 26, 427-432.
	Kuo, H. C. (2008). Satisfaction with urethral injection of botulinum toxin A for detrusor sphincter dyssynergia in patients with spinal cord lesion. Neurourology and Urodynamics: Official Journal of the International Continence Society, 27(8), 793-796.
	Chen, Y. C., & Kuo, H. C. (2014). The therapeutic effects of repeated detrusor injections between 200 or 300 units of onabotulinumtoxinA in chronic spinal cord injured patients. Neurourology and urodynamics, 33(1), 129-134.
	Kuo, H. C. (2013). Therapeutic outcome and quality of life between urethral and detrusor botulinum toxin treatment for patients with spinal cord lesions and detrusor sphincter dyssynergia. International journal of clinical practice, 67(10), 1044-1049.
	Incontinence Quality of Life questionnaire I-QOL
	Ge, X. T., Li, Y. F., Wang, Q., & Zhao, J. N. (2015). Effect of intravesical Botulinum Neurotoxin-A injection on detrusor hyperreflexia in spinal cord injured patients. Drug Research, 65(06), 327-331.
	Huang, M., Chen, H., Jiang, C., Xie, K., Tang, P., Ou, R., ... & Zeng, W. (2016). Effects of botulinum toxin A injections in spinal cord injury patients with detrusor overactivity and detrusor sphincter dyssynergia. Journal of Rehabilitation Medicine, 48(8), 683-687.
	Krhut, J., Borovička, V., Bílková, K., Sýkora, R., Míka, D., Mokriš, J., & Zachoval, R. (2018). Efficacy and safety of mirabegron for the treatment of neurogenic detrusor overactivity—Prospective, randomized, double‐blind, placebo‐controlled study. Neurourology and Urodynamics, 37(7), 2226-2233.
	Chen, G., & Liao, L. (2011). Injections of Botulinum Toxin A into the detrusor to treat neurogenic detrusor overactivity secondary to spinal cord injury. International urology and nephrology, 43, 655-662.
	Viaene, A. M., Roggeman, S., Vanhaute, O. A., Raes, A., Colman, R., & Everaert, K. (2021). Nocturnal bladder emptying and quality of life in patients with spinal cord injury. European Journal of Physical and Rehabilitation Medicine.
	Fougere, R. J., Currie, K. D., Nigro, M. K., Stothers, L., Rapoport, D., & Krassioukov, A. V. (2016). Reduction in bladder-related autonomic dysreflexia after onabotulinumtoxinA treatment in spinal cord injury. Journal of neurotrauma, 33(18), 1651-1657.
	Hui, C. (2020). Safety and efficacy of trigonal BTX-A injections for children with neurological detrusor overactivity secondary to spinal cord injury. Journal of Pediatric Surgery, 55(12), 2736-2739.
	Giannantoni, A., Mearini, E., Del Zingaro, M., & Porena, M. (2009). Six-year follow-up of botulinum toxin A intradetrusorial injections in patients with refractory neurogenic detrusor overactivity: clinical and urodynamic results. European urology, 55(3), 705-712.
	Chen, G., Liao, L., & Li, Y. (2015). The possible role of percutaneous tibial nerve stimulation using adhesive skin surface electrodes in patients with neurogenic detrusor overactivity secondary to spinal cord injury. International urology and nephrology, 47, 451-455.
	Sussman, D., Patel, V., Del Popolo, G., Lam, W., Globe, D., & Pommerville, P. (2013). Treatment satisfaction and improvement in health‐related quality of life with onabotulinumtoxinA in patients with urinary incontinence due to neurogenic detrusor overactivity. Neurourology and Urodynamics, 32(3), 242-249.
	Jo, H. M., Kim, H. S., Cho, Y. W., & Ahn, S. H. (2016). Two-year outcome of percutaneous bipolar radiofrequency neurotomy of sacral nerves S2 and S3 in spinal cord injured patients with neurogenic detrusor overactivity: a randomized controlled feasibility study. Pain Physician, 19(6), 373-380.
	Hollingworth, W., Campbell, J. D., Kowalski, J., Ravelo, A., Girod, I., Briggs, A., & Sullivan, S. D. (2010). Exploring the impact of changes in neurogenic urinary incontinence frequency and condition-specific quality of life on preference-based outcomes. Quality of Life Research, 19, 323-331.
	Cruz, F., Herschorn, S., Aliotta, P., Brin, M., Thompson, C., Lam, W., ... & Haag-Molkenteller, C. (2011). Efficacy and safety of onabotulinumtoxinA in patients with urinary incontinence due to neurogenic detrusor overactivity: a randomised, double-blind, placebo-controlled trial. European urology, 60(4), 742-750.
	Independence Centrality Scale
	Monin, J. K., Schulz, R., Martire, L. M., Connelly, D., & Czaja, S. J. (2014). The personal importance of being independent: associations with changes in disability and depressive symptoms. Rehabilitation Psychology, 59(1), 35.
	Independent Living Questionnaire ILQ
	Harker, W. F., Dawson, D. R., Boschen, K. A., & Stuss, D. T. (2002). A comparison of independent living outcomes following traumatic brain injury and spinal cord injury. International Journal of Rehabilitation Research, 25(2), 93-102.
	Index of Psychological Well-Being IPWB
	Hampton, N. Z. (2004). Subjective well-being among people with spinal cord injuries: The role of self-efficacy, perceived social support, and perceived health. Rehabilitation Counseling Bulletin, 48(1), 31-37.
	Hampton, N. Z. (2008). The affective aspect of subjective well-being among Chinese people with and without spinal cord injuries. Disability and Rehabilitation, 30(19), 1473-1479.
	Individualism and Collectivism scale INDCOL
	Hampton, N. Z., & Marshall, A. (2000). Culture, gender, self-efficacy, and life satisfaction: A comparison between Americans and Chinese people with spinal cord injuries. Journal of Rehabilitation, 66(3), 21.
	Injustice Experience Questionnaire IEQ
	Philippus, A., Sevigny, M., Agtarap, S., MacIntyre, B., Welch, A., Trost, Z., ... & Monden, K. R. (2021). Validation of the injustice experience questionnaire (IEQ) in a spinal cord injury population. Spinal Cord, 59(11), 1177-1186.
	Insomnia Severity Index ISI
	Asih, S., Neblett, R., Mayer, T. G., Brede, E., & Gatchel, R. J. (2014). Insomnia in a chronic musculoskeletal pain with disability population is independent of pain and depression. The Spine Journal, 14(9), 2000-2007.
	Andresen, S. R., Bing, J., Hansen, R. M., Biering-Sørensen, F., Johannesen, I. L., Hagen, E. M., ... & Finnerup, N. B. (2016). Ultramicronized palmitoylethanolamide in spinal cord injury neuropathic pain: a randomized, double-blind, placebo-controlled trial. Pain, 157(9), 2097-2103.
	Instrumental Support Evaluation List ISEL
	Tawashy, A. E., Eng, J. J., Lin, K. H., Tang, P. F., & Hung, C. (2009). Physical activity is related to lower levels of pain, fatigue and depression in individuals with spinal-cord injury: a correlational study. Spinal cord, 47(4), 301-306.
	Interest in music scale
	Baker, F. A., Tamplin, J., Rickard, N., Ponsford, J., New, P. W., & Lee, Y. E. C. (2019). A therapeutic songwriting intervention to promote reconstruction of self-concept and enhance well-being following brain or spinal cord injury: pilot randomized controlled trial. Clinical Rehabilitation, 33(6), 1045-1055.
	Intermittent Self-catheterization Questionnaire ICQ
	Pinder, B., Lloyd, A. J., Elwick, H., Denys, P., Marley, J., & Bonniaud, V. (2012). Development and psychometric validation of the intermittent self-catheterization questionnaire. Clinical therapeutics, 34(12), 2302-2313.
	Yeşil, H., Akkoc, Y., Yıldız, N., Calıs, F. A., İnceoğlu, A., Isık, R., & Yıldız, E. F. (2020). Reliability and validity of the Turkish version of the intermittent self-catheterization questionnaire in patients with spinal cord injury. International Urology and Nephrology, 52, 1437-1442.
	Internality, Powerful Others, and Chance Scales IPC-Scales
	Chan, R. C., Lee, P. W., & Lieh-Mak, F. (2000). The pattern of coping in persons with spinal cord injuries. Disability and Rehabilitation, 22(11), 501-507.
	International Consultation on Incontinence Questionnaire ICIQ
	Patki, P. S., Hamid, R., Arumugam, K., Shah, P. J. R., & Craggs, M. (2006). Botulinum toxin‐type A in the treatment of drug‐resistant neurogenic detrusor overactivity secondary to traumatic spinal cord injury. BJU international, 98(1), 77-82.
	Vásquez, N., Knight, S. L., Susser, J., Gall, A., Ellaway, P. H., & Craggs, M. D. (2015). Pelvic floor muscle training in spinal cord injury and its impact on neurogenic detrusor over-activity and incontinence. Spinal Cord, 53(12), 887-889.
	Jo, H. M., Kim, H. S., Cho, Y. W., & Ahn, S. H. (2016). Two-year outcome of percutaneous bipolar radiofrequency neurotomy of sacral nerves S2 and S3 in spinal cord injured patients with neurogenic detrusor overactivity: a randomized controlled feasibility study. Pain Physician, 19(6), 373-380.
	Vasquez, N., Balasubramaniam, V., Kuppuswamy, A., Knight, S., Susser, J., Gall, A., ... & Craggs, M. D. (2015). The interaction of cortico‐spinal pathways and sacral sphincter reflexes in subjects with incomplete spinal cord injury: A pilot study. Neurourology and Urodynamics, 34(4), 349-355.
	International Consultation on Incontinence Questionnaire Short Form ICIQ-SF
	Svihra, J., Krhut, J., Zachoval, R., Svihrova, V., & Luptak, J. (2018). Impact of clean intermittent catheterization on quality adjusted life years (QALYs) in spinal cord injury patients with neurogenic urinary incontinence. Neurourology and Urodynamics, 37(1), 250-256.
	Przydacz, M., Dudek, P., Golabek, T., Choragwicki, D., Kmita, M., Czech, A. K., ... & Chlosta, P. (2020). Neurogenic bladder symptom score: Polish translation, adaptation and validation of urinary disorder‐specific instrument for patients with neurogenic lower urinary tract dysfunction. International Journal of Clinical Practice, 74(10), e13582.
	Böthig, R., Hirschfeld, S., & Thietje, R. (2012). Quality of life and urological morbidity in tetraplegics with artificial ventilation managed with suprapubic or intermittent catheterisation. Spinal cord, 50(3), 247-251.
	D’Ancona, C. A. L., Tamanini, J. T., Botega, N., Lavoura, N., Ferreira, R., Leitao, V., & Lopes, M. H. B. M. (2009). Quality of life of neurogenic patients: translation and validation of the Portuguese version of Qualiveen. International urology and nephrology, 41, 29-33.
	Groen, L. A., Spinoit, A. F., Hoebeke, P., Van Laecke, E., De Troyer, B., & Everaert, K. (2012). The AdVance male sling as a minimally invasive treatment for intrinsic sphincter deficiency in patients with neurogenic bladder sphincter dysfunction: a pilot study. Neurourology and Urodynamics, 31(8), 1284-1287.
	Elmelund, M., Biering-Sørensen, F., Due, U., & Klarskov, N. (2018). The effect of pelvic floor muscle training and intravaginal electrical stimulation on urinary incontinence in women with incomplete spinal cord injury: an investigator-blinded parallel randomized clinical trial. International urogynecology journal, 29, 1597-1606.
	Przydacz, M., Kornelak, P., Dudek, P., Golabek, T., & Chlosta, P. (2021). The urinary disorder-specific quality of life in patients after spinal cord injury: polish translation, adaptation and validation of the Qualiveen and SF-Qualiveen. Spinal Cord, 59(2), 105-111.
	International Consultation on Incontinence Questionnaire - Urinary Incontinence Short Form ICIQ-UI SF
	Nikfallah, A., Rezaali, S., Mohammadi, N., Abrishamkar, M., Rezaei, E., Sahraian, M. A., ... & Yekaninejad, M. S. (2015). Translation, Cultural Adaptation and Validation of the Q ualiveen‐30 Questionnaire in P ersian for Patients with Spinal Cord Injury and Multiple Sclerosis. LUTS: Lower Urinary Tract Symptoms, 7(1), 42-49.
	International Consultation on Incontinence Modular Questionnaire on Lower Urinary Tract Symptoms quality of life ICIQ-LUTSqol
	Schieferdecker, S., Neudorfer, C., El Majdoub, F., & Maarouf, M. (2019). A retrospective case series of high-frequency spinal cord stimulation (HF10-SCS) in neurogenic bladder incontinence. Operative Neurosurgery, 17(1), 14-20.
	International Index of Erectile Function IIEF-5
	Lombardi, G., Nelli, F., Mencarini, M., & Del Popolo, G. (2011). Clinical concomitant benefits on pelvic floor dysfunctions after sacral neuromodulation in patients with incomplete spinal cord injury. Spinal cord, 49(5), 629-636.
	Miranda, E. P., Gomes, C. M., de Bessa Jr, J., Abdo, C. H. N., Bellucci, C. H. S., de Castro Filho, J. E., ... & Srougi, M. (2016). Evaluation of sexual dysfunction in men with spinal cord injury using the male sexual quotient. Archives of physical medicine and rehabilitation, 97(6), 947-952.
	Khak, M., Hassanijirdehi, M., Afshari-Mirak, S., Holakouie-Naieni, K., Saadat, S., Taheri, T., & Rahimi-Movaghar, V. (2016). Evaluation of sexual function and its contributing factors in men with spinal cord injury using a self-administered questionnaire. American journal of men's health, 10(1), 24-31.
	D'Andrea, S., Minaldi, E., Castellini, C., Cavallo, F., Felzani, G., Francavilla, S., ... & Barbonetti, A. (2020). Independent association of erectile dysfunction and low testosterone levels with life dissatisfaction in men with chronic spinal cord injury. The Journal of Sexual Medicine, 17(5), 911-918.
	Virseda-Chamorro, M., Salinas-Casado, J., Lopez-Garcia-Moreno, A. M., Cobo-Cuenca, A. I., & Esteban-Fuertes, M. (2013). Sexual dysfunction in men with spinal cord injury: a case–control study. International Journal of Impotence Research, 25(4), 133-137.
	Akman, R. Y., Çelik, E. C., & Karataş, M. (2015). Sexuality and sexual dysfunction in spinal cord-injured men in Turkey. Turkish journal of medical sciences, 45(4), 758-761.
	Khorrami, M. H., Javid, A., Moshtaghi, D., Nourimahdavi, K., Mortazavi, A., & Zia, H. R. (2010). Sildenafil efficacy in erectile dysfunction secondary to spinal cord injury depends on the level of cord injuries. International journal of andrology, 33(6), 861-864.
	Banakhar, M. A., Elkilini, M., & Hassouna, M. (2021). Spinal cord injury patients: Effect of urinary intervention therapy type on quality of life, questionnaire-based study. Turkish Journal of Urology, 47(3), 205.
	Pakpour, A. H., Rahnama, P., Saberi, H., Saffari, M., Rahimi-Movaghar, V., Burri, A., & Hajiaghababaei, M. (2016). The relationship between anxiety, depression and religious coping strategies and erectile dysfunction in Iranian patients with spinal cord injury. Spinal Cord, 54(11), 1053-1057.
	International Index of Erectile Function IIEF-15
	Przydacz, M., Golabek, T., Dudek, P., & Chlosta, P. (2021). The Multiple Sclerosis Intimacy and Sexuality Questionnaire (MSISQ-15): translation, adaptation and validation of the Polish version for patients with multiple sclerosis and spinal cord injury. BMC neurology, 21, 1-8.
	Noordhoff, T. C., Scheepe, J. R., 't Hoen, L. A., Sluis, T. A., & Blok, B. F. (2018). The Multiple Sclerosis Intimacy and Sexuality Questionnaire (MSISQ‐15): Validation of the Dutch version in patients with multiple sclerosis and spinal cord injury. Neurourology and Urodynamics, 37(8), 2867-2874.
	Hubscher, C. H., Wyles, J., Gallahar, A., Johnson, K., Willhite, A., Harkema, S. J., & Herrity, A. N. (2021). Effect of different forms of activity-based recovery training on bladder, bowel, and sexual function after spinal cord injury. Archives of physical medicine and rehabilitation, 102(5), 865-873.
	Sanchez Ramos, A., Vidal, J., Jauregui, M. L., Barrera, M., Recio, C., Giner, M., ... & Casado, R. M. (2001). Efficacy, safety and predictive factors of therapeutic success with sildenafil for erectile dysfunction in patients with different spinal cord injuries. Spinal Cord, 39(12), 637-643.
	Burns, S. M., Hough, S., Boyd, B. L., & Hill, J. (2010). Men’s adjustment to spinal cord injury: The unique contributions of conformity to masculine gender norms. American Journal of Men's Health, 4(2), 157-166.
	Suh, D. D., Yang, C. C., & Clowers, D. E. (2003). Nocturnal penile tumescence and effects of complete spinal cord injury: possible physiologic mechanisms. Urology, 61(1), 184-189.
	Cardenas, D. D., Ditunno, J., Graziani, V., Jackson, A. B., Lammertse, D., Potter, P., ... & Blight, A. R. (2007). Phase 2 trial of sustained-release fampridine in chronic spinal cord injury. Spinal cord, 45(2), 158-168.
	Soler, J. M., Previnaire, J. G., Denys, P., & Chartier-Kastler, E. (2007). Phosphodiesterase inhibitors in the treatment of erectile dysfunction in spinal cord-injured men. Spinal Cord, 45(2), 169-173.
	Hultling, C., Giuliano, F., Quirk, F., Pena, B., Mishra, A., & Smith, M. D. (2000). Quality of life in patients with spinal cord injury receiving VIAGRA®(sildenafil citrate) for the treatment of erectile dysfunction. Spinal cord, 38(6), 363-370.
	International Physical Activity Questionnaire IPAQ
	Rosenberg, D. E., Bombardier, C. H., Artherholt, S., Jensen, M. P., & Motl, R. W. (2013). Self-reported depression and physical activity in adults with mobility impairments. Archives of Physical Medicine and Rehabilitation, 94(4), 731-736.
	International Physical Activity Questionnaire IPAQ short form
	Piira, A., Lannem, A. M., Gjesdal, K., Knutsen, R., Jørgensen, L., Glott, T., ... & Sørensen, M. (2020). Quality of life and psychological outcomes of body-weight supported locomotor training in spinal cord injured persons with long-standing incomplete lesions. Spinal cord, 58(5), 560-569.
	International Prostate Symptom Score IPSS
	Przydacz, M., Dudek, P., Golabek, T., Choragwicki, D., Kmita, M., Czech, A. K., ... & Chlosta, P. (2020). Neurogenic bladder symptom score: Polish translation, adaptation and validation of urinary disorder‐specific instrument for patients with neurogenic lower urinary tract dysfunction. International Journal of Clinical Practice, 74(10), e13582.
	Interpersonal Support Evaluation List ISEL
	Rintala, D. H., Hart, K. A., & Priebe, M. M. (2004). Predicting consistency of pain over a 10-year period in persons. Journal of Rehabilitation Research and Development, 41(1), 75-88.
	Interpersonal Support Evaluation List 12
	Syed, U. E., & Kamal, A. (2021). Video game-based and conventional therapies in patients of neurological deficits: an experimental study. Disability and Rehabilitation: Assistive Technology, 16(3), 332-339.
	Intrinsic Spirituality Scale ISS
	Bhattarai, M., Maneewat, K., & Sae-Sia, W. (2018). Psychosocial factors affecting resilience in Nepalese individuals with earthquake-related spinal cord injury: a cross-sectional study. BMC psychiatry, 18, 1-8.
	Chiu, C., Brooks, J., Jones, A., Wilcher, K., Shen, S., Driver, S., & Krause, J. (2022). Resilient coping types in people with spinal cord injury: Latent class analysis. Rehabilitation Counseling Bulletin, 65(3), 213-222.
	White, B., Driver, S., & Warren, A. M. (2010). Resilience and indicators of adjustment during rehabilitation from a spinal cord injury. Rehabilitation psychology, 55(1), 23.
	Inventory to Diagnose Depression IDD
	Elliott, T. R. (1999). Social problem-solving abilities and adjustment to recent-onset spinal cord injury. Rehabilitation Psychology, 44(4), 315.
	Iowa Fatigue Scale IFS
	Wijesuriya, N., Tran, Y., Middleton, J., & Craig, A. (2012). Impact of fatigue on the health-related quality of life in persons with spinal cord injury. Archives of physical medicine and rehabilitation, 93(2), 319-324.
	Japanese Orthopaedic Association Cervical Myelopathy Evaluation Questionnaire JOACMEQ
	Tsitsopoulos, P. P., Holmström, U., Blennow, K., Zetterberg, H., & Marklund, N. (2021). Cerebrospinal fluid biomarkers of glial and axonal injury in cervical spondylotic myelopathy. Journal of Neurosurgery: Spine, 1(aop), 1-10.
	Job Procurement Self-efficacy Scale JSES
	Dorstyn, D., Roberts, R., Murphy, G., Craig, A., Kneebone, I., Stewart, P., ... & Migliorini, C. (2019). Work and SCI: a pilot randomized controlled study of an online resource for job-seekers with spinal cord dysfunction. Spinal Cord, 57(3), 221-228.
	Dorstyn, D., Roberts, R., Murphy, G., Kneebone, I., Craig, A., Chur-Hansen, A., ... & Stewart, P. (2019). Can targeted job-information for adults with spinal cord dysfunction be effectively delivered online? A pilot study. The Journal of Spinal Cord Medicine, 42(1), 94-101.
	Kanugo's work involvement scale
	Murphy, G. C., & Young, A. E. (2005). Employment participation following spinal cord injury: Relation to selected participant demographic, injury and psychological characteristics. Disability and rehabilitation, 27(21), 1297-1306.
	Murphy, G., Young, A., Brown, D., & King, N. (2003). Explaining labor force status following spinal cord injury: the contribution of psychological variables. Journal of rehabilitation medicine, 35(6), 276-283.
	Karolinska Sleepiness Scale KSS
	Spong, J., Graco, M., Brown, D. J., Schembri, R., & Berlowitz, D. J. (2015). Subjective sleep disturbances and quality of life in chronic tetraplegia. Spinal Cord, 53(8), 636-640.
	Katz Adjustment Scale Relative form KAS-R
	Chan, R. C., Lee, P. W., & Lieh-Mak, F. (2000). The pattern of coping in persons with spinal cord injuries. Disability and Rehabilitation, 22(11), 501-507.
	Katz Index of Independence in Activities of Daily Living
	Wilde, M. H., McMahon, J. M., Fairbanks, E., Brasch, J., Parshall, R., Zhang, F., ... & Harrington, B. (2016). Feasibility of a web-based self-management intervention for intermittent urinary catheter users with spinal cord injury. Journal of wound, ostomy, and continence nursing: official publication of The Wound, Ostomy and Continence Nurses Society/WOCN, 43(5), 529.
	Keele Assessment of Participation KAP
	Noonan, V. K., Kopec, J. A., Noreau, L., Singer, J., Mâsse, L. C., & Dvorak, M. F. (2010). Comparing the reliability of five participation instruments in persons with spinal conditions. Journal of Rehabilitation Medicine, 42(8), 735-743.
	Noonan, V. K., Kopec, J. A., Noreau, L., Singer, J., Mâsse, L. C., Zhang, H., & Dvorak, M. F. (2010). Comparing the validity of five participation instruments in persons with spinal conditions.
	Kidcope
	Lindwall, J., Russell, H., Kelly, E., Klaas, S., Mulcahey, M., Betz, R., & Vogel, L. (2012). Coping and participation in youth with spinal cord injury. Topics in Spinal Cord Injury Rehabilitation, 18(3), 220-231.
	Smith, T. F., Russell, H. F., Kelly, E. H., Mulcahey, M. J., Betz, R. R., & Vogel, L. C. (2013). Examination and measurement of coping among adolescents with spinal cord injury. Spinal cord, 51(9), 710-714.
	King's health questionnaire
	Karapolat, H., Akkoç, Y., Eyigör, S., & Tanıgör, G. (2018). Bladder-related quality of life in people with neurological disorders: reliability and validity of the Turkish version of the King’s Health Questionnaire in people with spinal cord injury. Turkish Journal of Urology, 44(5), 411.
	Akkoç, Y. E. Ş. İ. M., Ersöz, M., Yıldız, N., Erhan, B., Alaca, R., Gök, H. A. Y. D. A. R., ... & Uygunol, K. (2013). Effects of different bladder management methods on the quality of life in patients with traumatic spinal cord injury. Spinal cord, 51(3), 226-231.
	Liu, C. W., Attar, K. H., Gall, A., Shah, J., & Craggs, M. (2010). The relationship between bladder management and health-related quality of life in patients with spinal cord injury in the UK. Spinal Cord, 48(4), 319-324.
	Konstantinidis, C., Tzitzika, M., Daoultzis, K. C., Samarinas, M., Giannitsas, K., & Athanasopoulos, A. (2020). Translation and cultural adaptation of SF Qualiveen questionnaire in Greek. Eur J Phys Rehabil Med, 57, 639-44.
	Guler, M. A., Doğan, D., & Yilmaz Yalcinkaya, E. (2022). Validity and reliability of the Turkish version of the neurogenic bladder symptom score. Disability and Rehabilitation, 44(12), 2889-2895.
	Yeşil, H., Akkoc, Y., Yıldız, N., Calıs, F. A., İnceoğlu, A., Isık, R., & Yıldız, E. F. (2020). Reliability and validity of the Turkish version of the intermittent self-catheterization questionnaire in patients with spinal cord injury. International Urology and Nephrology, 52, 1437-1442.
	Knowles Constipation Questionnaire
	Mazor, Y., Jones, M., Andrews, A., Kellow, J. E., & Malcolm, A. (2016). Anorectal biofeedback for neurogenic bowel dysfunction in incomplete spinal cord injury. Spinal cord, 54(12), 1132-1138.
	Knowles Eccersley Scott symptom score KESS
	Tsai, P. Y., Wang, C. P., Chiu, F. Y., Tsai, Y. A., Chang, Y. C., & Chuang, T. Y. (2009). Efficacy of functional magnetic stimulation in neurogenic bowel dysfunction after spinal cord injury. Journal of Rehabilitation Medicine, 41(1), 41-47.
	Larson's Sexual Satisfaction Scale
	Zarei, F., Rashedi, S., Tavousi, M., Haeri-Mehrizi, A. A., & Maasoumi, R. (2020). A mobile-based educational intervention on sexo-marital life in Iranian men with spinal cord injury: a randomized controlled trial. Spinal cord, 58(11), 1189-1196.
	Late Life Function and Disability Instrument LLFDI
	Simpson, E., Sawatzky, B., Forwell, S., Backman, C. L., Symington, D., Vu, M., & Ben Mortenson, W. (2022). A mixed-methods study exploring and comparing the experiences of people who sustained a spinal cord injury earlier versus later in life. Spinal Cord, 60(8), 706-711.
	Mortenson, W. B., Demers, L., Rushton, P. W., Auger, C., Routhier, F., & Miller, W. C. (2015). Exploratory validation of a multidimensional power wheelchair outcomes toolkit. Archives of physical medicine and rehabilitation, 96(12), 2184-2193.
	Leeds Assessment of Neuropathic Pain Symptoms and Signs LANSS
	Yilmaz, B., Yasar, E., Omac, O. K., Goktepe, A. S., & Tan, A. K. (2014). Gabapentin vs. pregabalin for the treatment of neuropathic pain in patients with spinal cord injury: A crossover study. Turk J Phys Med Rehab, 61(1), 1-5.
	Celik, E. C., Erhan, B., & Lakse, E. (2012). The clinical characteristics of neuropathic pain in patients with spinal cord injury. Spinal Cord, 50(8), 585-589.
	Cacere, M., Pontes-Silva, A., Fidelis-de-Paula-Gomes, C. A., Bassi-Dibai, D., & Dibai-Filho, A. V. (2022). Translation, cross-cultural adaptation, and analysis of the measurement properties of the Brazilian Portuguese version of the spinal cord injury pain instrument. Spinal Cord, 60(9), 820-825.
	Leeds Scale for the Self Assessment of Anxiety and Depression
	Whalley Hammell, K. R. (1994). Psychosocial outcome following spinal cord injury. Spinal Cord, 32(11), 771-779.
	Leisure Time Physical Activity questionnaire for people with SCI LTPAQ-SCI
	Divanoglou, A., Trok, K., Jörgensen, S., Hultling, C., Sekakela, K., & Tasiemski, T. (2019). Active Rehabilitation for persons with spinal cord injury in Botswana–effects of a community peer-based programme. Spinal Cord, 57(10), 897-905.
	Rocchi, M., Routhier, F., Latimer-Cheung, A. E., Ginis, K. M., Noreau, L., & Sweet, S. N. (2017). Are adults with spinal cord injury meeting the spinal cord injury-specific physical activity guidelines? A look at a sample from a Canadian province. Spinal cord, 55(5), 454-459.
	Barbonetti, A., Sperandio, A., Micillo, A., D'Andrea, S., Pacca, F., Felzani, G., ... & Francavilla, F. (2016). Independent association of vitamin D with physical function in people with chronic spinal cord injury. Archives of Physical Medicine and Rehabilitation, 97(5), 726-732.
	Urbański, P. K., Kim, Y., Conners, R. T., Nadolska, A., & Tasiemski, T. (2021). Life satisfaction in persons with spinal cord injury across the seasons. Spinal Cord, 59(2), 193-200.
	Barbonetti, A., Cavallo, F., D'Andrea, S., Muselli, M., Felzani, G., Francavilla, S., & Francavilla, F. (2017). Lower vitamin D levels are associated with depression in people with chronic spinal cord injury. Archives of physical medicine and rehabilitation, 98(5), 940-946.
	Pelletier, C. A., Omidvar, M., Miyatani, M., Giangregorio, L., & Craven, B. C. (2018). Participation in moderate-to-vigorous leisure time physical activity is related to decreased visceral adipose tissue in adults with spinal cord injury. Applied Physiology, Nutrition, and Metabolism, 43(2), 139-144.
	Larsen, C. M., Juul-Kristensen, B., Kasch, H., Hartvigsen, J., Frich, L. H., Boyle, E., ... & Biering-Sørensen, F. (2021). The Danish Spinal Cord Injury Shoulder (DanSCIS) cohort: methodology and primary results. Spinal Cord, 59(7), 821-831.
	Ma, J. K., West, C. R., & Martin Ginis, K. A. (2019). The effects of a patient and provider co-developed, behavioral physical activity intervention on physical activity, psychosocial predictors, and fitness in individuals with spinal cord injury: a randomized controlled trial. Sports Medicine, 49, 1117-1131.
	Chemtob, K., Rocchi, M., Arbour-Nicitopoulos, K., Kairy, D., Fillion, B., & Sweet, S. N. (2019). Using tele-health to enhance motivation, leisure time physical activity, and quality of life in adults with spinal cord injury: A self-determination theory-based pilot randomized control trial. Psychology of Sport and Exercise, 43, 243-252.
	Leisure Time Physical Activity scale LTPA
	Kostovski, E., Hjeltnes, N., Eriksen, E. F., Kolset, S. O., & Iversen, P. O. (2015). Differences in bone mineral density, markers of bone turnover and extracellular matrix and daily life muscular activity among patients with recent motor-incomplete versus motor-complete spinal cord injury. Calcified tissue international, 96, 145-154.
	Life Engagement Test LET
	Belinchón-deMiguel, P., Ruisoto-Palomera, P., & Clemente-Suárez, V. J. (2019). Psychophysiological stress response of a paralympic athlete during an ultra-endurance event. A case study. Journal of medical systems, 43, 1-7.
	Life Orientation Test LOT
	Kivisild, A., Sabre, L., Tomberg, T., Ruus, T., Kõrv, J., Asser, T., & Linnamägi, Ü. (2014). Health-related quality of life in patients with traumatic spinal cord injury in Estonia. Spinal Cord, 52(7), 570-575.
	Life Orientation Test - Revised LOT-R
	Quale, A. J., & Schanke, A. K. (2010). Resilience in the face of coping with a severe physical injury: a study of trajectories of adjustment in a rehabilitation setting. Rehabilitation psychology, 55(1), 12.
	Dorstyn, D., Roberts, R., Murphy, G., Craig, A., Kneebone, I., Stewart, P., ... & Migliorini, C. (2019). Work and SCI: a pilot randomized controlled study of an online resource for job-seekers with spinal cord dysfunction. Spinal Cord, 57(3), 221-228.
	Dorstyn, D., Roberts, R., Murphy, G., Kneebone, I., Craig, A., Chur-Hansen, A., ... & Stewart, P. (2019). Can targeted job-information for adults with spinal cord dysfunction be effectively delivered online? A pilot study. The Journal of Spinal Cord Medicine, 42(1), 94-101.
	Life Satisfaction Index - A
	Young, M. E., Rintala, D. H., Rossi, C. D., Hart, K. A., & Fuhrer, M. J. (1995). Alcohol and marijuana use in a community-based sample of persons with spinal cord injury. Archives of Physical Medicine and Rehabilitation, 76(6), 525-532.
	Richards, J. S., Elliot, T. R., Shewchuk, R. M., & Fine, P. R. (1997). Attribution of responsibility for onset of spinal cord injury and psychosocial outcomes in the first year post-injury. Rehabilitation Psychology, 42(2), 115.
	Rintala, D. H., Loubser, P. G., Castro, J., Hart, K. A., & Fuhrer, M. J. (1998). Chronic pain in a community-based sample of men with spinal cord injury: prevalence, severity, and relationship with impairment, disability, handicap, and subjective well-being. Archives of physical medicine and rehabilitation, 79(6), 604-614.
	Pasipanodya, E. C., Dirlikov, B., Castillo, K., & Shem, K. L. (2021). Cognitive profiles among individuals with spinal cord injuries: predictors and relations with psychological well-being. Archives of Physical Medicine and Rehabilitation, 102(3), 431-439.
	Chase, B. W., Cornille, T. A., & English, R. W. (2000). Life satisfaction among persons with spinal cord injuries. Journal of Rehabilitation, 66(3), 14.
	Vogel, L. C., Klaas, S. J., Lubicky, J. P., & Anderson, C. J. (1998). Long-term outcomes and life satisfaction of adults who had pediatric spinal cord injuries. Archives of physical medicine and rehabilitation, 79(12), 1496-1503.
	Rintala, D. H. (2013). Predictive validity of social support relative to psychological well-being in men with spinal cord injury. Rehabilitation Psychology, 58(4), 422.
	Protas, E. J., Holmes, S. A., Qureshy, H., Johnson, A., Lee, D., & Sherwood, A. M. (2001). Supported treadmill ambulation training after spinal cord injury: a pilot study. Archives of physical medicine and rehabilitation, 82(6), 825-831.
	Rintala, D. H., Hart, K. A., & Priebe, M. M. (2004). Predicting consistency of pain over a 10-year period in persons. Journal of Rehabilitation Research and Development, 41(1), 75-88.
	Life Satisfaction Index
	McColl, M. A., Arnold, R., Charlifue, S., Glass, C., Savic, G., & Frankel, H. (2003). Aging, spinal cord injury, and quality of life: structural relationships. Archives of physical medicine and rehabilitation, 84(8), 1137-1144.
	McColl, M. A., Charlifue, S., Glass, C., Savic, G., & Meehan, M. (2002). International differences in ageing and spinal cord injury. Spinal cord, 40(3), 128-136.
	Tzonichaki, L., & Kleftaras, G. (2002). Paraplegia from spinal cord injury: Self-esteem, loneliness, and life satisfaction. OTJR: Occupation, Participation and Health, 22(3), 96-103.
	Life Satisfaction Index Assessment LSIA
	Boninger, M. L., Saur, T., Trefler, E., Hobson, D. A., Burdett, R., & Cooper, R. A. (1998). Postural changes with aging in tetraplegia: effects on life satisfaction and pain. Archives of physical medicine and rehabilitation, 79(12), 1577-1581.
	Life Satisfaction Questionnaire LISAT-8
	Cobo Cuenca, A. I., Sampietro‐Crespo, A., Virseda‐Chamorro, M., & Martín‐Espinosa, N. (2015). Psychological impact and sexual dysfunction in men with and without spinal cord injury. The journal of sexual medicine, 12(2), 436-444.
	Virseda-Chamorro, M., Salinas-Casado, J., Lopez-Garcia-Moreno, A. M., Cobo-Cuenca, A. I., & Esteban-Fuertes, M. (2013). Sexual dysfunction in men with spinal cord injury: a case–control study. International Journal of Impotence Research, 25(4), 133-137.
	Life Satisfaction Questionnaire LISAT-9
	Heutink, M., Post, M. W., Luthart, P., Pfennings, L. E., Dijkstra, C. A., & Lindeman, E. (2010). A multidisciplinary cognitive behavioural programme for coping with chronic neuropathic pain following spinal cord injury: the protocol of the CONECSI trial. BMC neurology, 10(1), 1-8.
	Songhuai, L., Olver, L., Jianjun, L., Kennedy, P., Genlin, L., Duff, J., & Scott-Wilson, U. (2009). A comparative review of life satisfaction, quality of life and mood between Chinese and British people with tetraplegia. Spinal Cord, 47(1), 82-86.
	Norrbrink, C., & Lundeberg, T. (2011). Acupuncture and massage therapy for neuropathic pain following spinal cord injury: an exploratory study. Acupuncture in Medicine, 29(2), 108-115.
	Kennedy, P., Sherlock, O., McClelland, M., Short, D., Royle, J., & Wilson, C. (2010). A multi-centre study of the community needs of people with spinal cord injuries: the first 18 months. Spinal Cord, 48(1), 15-20.
	Zwecker, M., Heled, E., Bluvstein, V., Catz, A., Bloch, A., & Zeilig, G. (2022). Assessment of the unmediated relationship between neurological impairment and health-related quality of life following spinal cord injury. The Journal of Spinal Cord Medicine, 45(2), 293-300.
	Tasiemski, T., & Brewer, B. W. (2011). Athletic identity, sport participation, and psychological adjustment in people with spinal cord injury. Adapted Physical Activity Quarterly, 28(3), 233-250.
	van Koppenhagen, C. F., Post, M. W., van der Woude, L. H., de Witte, L. P., van Asbeck, F. W., de Groot, S., ... & Lindeman, E. (2008). Changes and determinants of life satisfaction after spinal cord injury: a cohort study in the Netherlands. Archives of physical medicine and rehabilitation, 89(9), 1733-1740.
	Sliwinski, M. M., Akselrad, G., Alla, V., Buan, V., & Kaemmerlen, E. (2020). Community exercise programing and its potential influence on quality of life and functional reach for individuals with spinal cord injury. The Journal of Spinal Cord Medicine, 43(3), 358-363.
	Geyh, S., Fellinghauer, B. A., Kirchberger, I., & Post, M. W. (2010). Cross-cultural validity of four quality of life scales in persons with spinal cord injury. Health and Quality of Life Outcomes, 8, 1-16.
	Lannem, A. M., Sørensen, M., Frøslie, K. F., & Hjeltnes, N. (2009). Incomplete spinal cord injury, exercise and life satisfaction. Spinal Cord, 47(4), 295-300.
	D'Andrea, S., Minaldi, E., Castellini, C., Cavallo, F., Felzani, G., Francavilla, S., ... & Barbonetti, A. (2020). Independent association of erectile dysfunction and low testosterone levels with life dissatisfaction in men with chronic spinal cord injury. The Journal of Sexual Medicine, 17(5), 911-918.
	Tasiemski, T., Priebe, M. M., & Wilski, M. (2013). Life satisfaction and life values in people with spinal cord injury living in three Asian countries: A multicultural study. The Journal of Spinal Cord Medicine, 36(2), 118-126.
	Budh, C. N., & Österåker, A. L. (2007). Life satisfaction in individuals with a spinal cord injury and pain. Clinical rehabilitation, 21(1), 89-96.
	Urbański, P. K., Kim, Y., Conners, R. T., Nadolska, A., & Tasiemski, T. (2021). Life satisfaction in persons with spinal cord injury across the seasons. Spinal Cord, 59(2), 193-200.
	Heutink, M., Post, M. W., Luthart, P., Schuitemaker, M., Slangen, S., Sweers, J., ... & Lindeman, E. (2014). Long-term outcomes of a multidisciplinary cognitive behavioural programme for coping with chronic neuropathic spinal cord injury pain. Journal of rehabilitation medicine, 46(6), 540-545.
	Scholten, E. W., Tromp, M. E., Hillebregt, C. F., De Groot, S., Ketelaar, M., Visser-Meily, J. M., & Post, M. W. (2018). Mental health and life satisfaction of individuals with spinal cord injury and their partners 5 years after discharge from first inpatient rehabilitation. Spinal Cord, 56(6), 598-606.
	Lund, M. L., Nordlund, A., Bernspång, B., & Lexell, J. (2007). Perceived participation and problems in participation are determinants of life satisfaction in people with spinal cord injury. Disability and Rehabilitation, 29(18), 1417-1422.
	Heutink, M., Post, M. W., Bongers-Janssen, H. M., Dijkstra, C. A., Snoek, G. J., Spijkerman, D. C., & Lindeman, E. (2012). The CONECSI trial: results of a randomized controlled trial of a multidisciplinary cognitive behavioral program for coping with chronic neuropathic pain after spinal cord injury. Pain, 153(1), 120-128.
	Singh, H., Chan, K., Cheung, L., Hitzig, S. L., & Musselman, K. E. (2021). The impact of falls and fear of falling on participation, autonomy, and life satisfaction among individuals with spinal cord injury: a brief report. The Journal of Spinal Cord Medicine, 44(sup1), S234-S239.
	Cecilia Norrbrink, R. P. T. (2009). Transcutaneous electrical nerve stimulation for treatment of spinal cord injury neuropathic pain. Journal of rehabilitation research and development, 46(1-5), 85-94.
	Van Leeuwen, C. M., Post, M. W., Van Der Woude, L. H., De Groot, S., Smit, C., Van Kuppevelt, D., & Lindeman, E. (2012). Changes in life satisfaction in persons with spinal cord injury during and after inpatient rehabilitation: adaptation or measurement bias?. Quality of Life Research, 21, 1499-1508.
	Woolrich, R. A., Kennedy, P., & Tasiemski, T. (2006). A preliminary psychometric evaluation of the Hospital Anxiety and Depression Scale (HADS) in 963 people livingwith a spinal cord injury. Psychology, health & medicine, 11(1), 80-90.
	Kennedy, P., Taylor, N., & Hindson, L. (2006). A pilot investigation of a psychosocial activity coursefor people with spinal cord injuries. Psychology, Health & Medicine, 11(1), 91-99.
	Post, M. W., Ros, W. J., & Schrijvers, A. J. (1999). Impact of social support on health status and life satisfaction in people with a spinal cord injury. Psychology and Health, 14(4), 679-695.
	McCormick, Z. L., Chu, S. K., Binler, D., Neudorf, D., Mathur, S. N., Lee, J., & Marciniak, C. (2016). Intrathecal versus oral baclofen: a matched cohort study of spasticity, pain, sleep, fatigue, and quality of life. PM&R, 8(6), 553-562.
	Kennedy, P., Smithson, E., McClelland, M., Short, D., Royle, J., & Wilson, C. (2010). Life satisfaction, appraisals and functional outcomes in spinal cord-injured people living in the community. Spinal Cord, 48(2), 144-148.
	Budh, C. N., & Lundeberg, T. (2004). Non-pharmacological pain-relieving therapies in individuals with spinal cord injury: a patient perspective. Complementary Therapies in Medicine, 12(4), 189-197.
	Schönherr, M. C., Groothoff, J. W., Mulder, G. A., & Eisma, W. H. (2005). Participation and satisfaction after spinal cord injury: results of a vocational and leisure outcome study. Spinal cord, 43(4), 241-248.
	Kennedy, P., Lude, P., & Taylor, N. (2006). Quality of life, social participation, appraisals and coping post spinal cord injury: a review of four community samples. Spinal cord, 44(2), 95-105.
	Post, M. W. M., Van Asbeck, F. W. A., Van Dijk, A. J., & Schrijvers, A. J. P. (1997). Services for spinal cord injured: availability and satisfaction. Spinal cord, 35(2), 109-115.
	Post, M. W., de Bruin, A., de Witte, L., & Schrijvers, A. (1996). The SIP68: a measure of health-related functional status in rehabilitation medicine. Archives of physical medicine and rehabilitation, 77(5), 440-445.
	Life Satisfaction Questionnaire LISAT-11
	Divanoglou, A., Trok, K., Jörgensen, S., Hultling, C., Sekakela, K., & Tasiemski, T. (2019). Active Rehabilitation for persons with spinal cord injury in Botswana–effects of a community peer-based programme. Spinal Cord, 57(10), 897-905.
	Noonan, V. K., Kopec, J. A., Noreau, L., Singer, J., Mâsse, L. C., Zhang, H., & Dvorak, M. F. (2010). Comparing the validity of five participation instruments in persons with spinal conditions.
	Lidal, I. B., Hjeltnes, N., Røislien, J., Stanghelle, J. K., & Biering-Sørensen, F. (2009). Employment of persons with spinal cord lesions injured more than 20 years ago. Disability and rehabilitation, 31(26), 2174-2184.
	Burns, A. S., Delparte, J. J., Ballantyne, E. C., & Boschen, K. A. (2013). Evaluation of an interdisciplinary program for chronic pain after spinal cord injury. PM&R, 5(10), 832-838.
	Engel, L., Bryan, S., Evers, S. M., Dirksen, C. D., Noonan, V. K., & Whitehurst, D. G. (2014). Exploring psychometric properties of the SF-6D, a preference-based health-related quality of life measure, in the context of spinal cord injury. Quality of Life Research, 23, 2383-2393.
	Locke, J. A., Welk, B., Macnab, A., Rivers, C. S., Kurban, D., Nigro, M., & Stothers, L. (2019). Exploring the relationship between self-reported urinary tract infections to quality of life and associated conditions: insights from the spinal cord injury Community Survey. Spinal Cord, 57(12), 1040-1047.
	Jörgensen, S., Hedgren, L., Sundelin, A., & Lexell, J. (2021). Global and domain-specific life satisfaction among older adults with long-term spinal cord injury. The journal of spinal cord medicine, 44(2), 322-330.
	Rivers, C. S., Fallah, N., Noonan, V. K., Whitehurst, D. G., Schwartz, C. E., Finkelstein, J. A., ... & Noreau, L. (2018). Health conditions: effect on function, health-related quality of life, and life satisfaction after traumatic spinal cord injury. A prospective observational registry cohort study. Archives of physical medicine and rehabilitation, 99(3), 443-451.
	Mehmedagic, I., Santén, S., Jörgensen, S., & Acosta, S. (2016). Life satisfaction in patients with and without spinal cord ischemia after advanced endovascular therapy for extensive aortic disease at mid-term follow-up. Journal of Rehabilitation Medicine, 48(10), 861-864.
	Noonan, V., Kopec, J., Mâsse, L., & Dvorak, M. (2010). Measuring participation among persons with spinal cord injury: comparison of three instruments. Topics in Spinal Cord Injury Rehabilitation, 15(4), 49-62.
	Sweet, S. N., Noreau, L., Leblond, J., & Martin Ginis, K. A. (2016). Peer support need fulfillment among adults with spinal cord injury: relationships with participation, life satisfaction and individual characteristics. Disability and rehabilitation, 38(6), 558-565.
	Glennie, R. A., Batke, J., Fallah, N., Cheng, C. L., Rivers, C. S., Noonan, V. K., ... & Street, J. T. (2017). Rural and urban living in persons with spinal cord injury and comparing environmental barriers, their health, and quality-of-life outcomes. Journal of neurotrauma, 34(20), 2877-2882.
	Noreau, L., Cobb, J., Bélanger, L. M., Dvorak, M. F., Leblond, J., & Noonan, V. K. (2013). Development and assessment of a community follow-up questionnaire for the Rick Hansen spinal cord injury registry. Archives of Physical Medicine and Rehabilitation, 94(9), 1753-1765.
	Chemtob, K., Rocchi, M., Arbour-Nicitopoulos, K., Kairy, D., Fillion, B., & Sweet, S. N. (2019). Using tele-health to enhance motivation, leisure time physical activity, and quality of life in adults with spinal cord injury: A self-determination theory-based pilot randomized control trial. Psychology of Sport and Exercise, 43, 243-252.
	Life Situation Index - z
	Forchheimer, M., & Tate, D. (2007). The relationship of spirituality and depression to health among people with spinal cord injury. Topics in Spinal Cord Injury Rehabilitation, 12(3), 23-34.
	Life Situation Questionnaire LSQ
	Krause, J. S., & Broderick, L. (2005). A 25-year longitudinal study of the natural course of aging after spinal cord injury. Spinal Cord, 43(6), 349-356.
	Krause, J. S. (1997). Adjustment after spinal cord injury: a 9-year longitudinal study. Archives of physical medicine and rehabilitation, 78(6), 651-657.
	Krause, J. S., & Coker, J. L. (2006). Aging after spinal cord injury: a 30-year longitudinal study. The Journal of Spinal Cord Medicine, 29(4), 371-376.
	Krause, J. S., & Sternberg, M. (1997). Aging and adjustment after spinal cord injury: The roles of chronologic age, time since injury, and environmental change. Rehabilitation Psychology, 42(4), 287.
	Krause, J. S. (1998). Aging and life adjustment after spinal cord injury. Spinal cord, 36(5), 320-328.
	Krause, J. (2010). Aging, life satisfaction, and self-reported problems among participants with spinal cord injury. Topics in Spinal Cord Injury Rehabilitation, 15(3), 34-40.
	Krause, J. S. (1998). Changes in adjustment after spinal cord injury: A 20-year longitudinal study. Rehabilitation Psychology, 43(1), 41.
	Saunders, L. L., Gregory-Bass, R., & Krause, J. S. (2013). Gender, race, pain, and subjective well-being of adults with spinal cord injury. Journal of Health Care for the Poor and Underserved, 24(3), 1257-1265.
	Krause, J. S., Sternberg, M., Lottes, S., & Maides, J. (1997). Mortality after spinal cord injury: an 11-year prospective study. Archives of physical medicine and rehabilitation, 78(8), 815-821.
	Krause, J. S., & Bozard, J. L. (2012). Natural course of life changes after spinal cord injury: a 35-year longitudinal study. Spinal Cord, 50(3), 227-231.
	Krause, J. S., Newman, J. C., Clark, J. M. R., & Dunn, M. (2017). The natural course of spinal cord injury: changes over 40 years among those with exceptional survival. Spinal cord, 55(5), 502-508.
	Rohe, D. E., & Krause, J. S. (1999). Vocational interests of middle-aged men with traumatic spinal cord injury. Rehabilitation Psychology, 44(2), 160.
	Life Situation Questionnaire Revised LSQ-R
	Krause, J., Carter, R. E., & Brotherton, S. (2009). Associations of mode of locomotion and independence in locomotion with long-term outcomes after spinal cord injury. The journal of spinal cord medicine, 32(3), 237-247.
	Westerkam, D., Saunders, L. L., & Krause, J. S. (2011). Association of spasticity and life satisfaction after spinal cord injury. Spinal cord, 49(9), 990-994.
	Krause, J. S., Coker, J., Charlifue, S., & Whiteneck, G. G. (1999). Depression and subjective well-being among 97 American Indians with spinal cord injury: A descriptive study. Rehabilitation psychology, 44(4), 354.
	Krause, J. S. (1998). Dimensions of subjective well-being after spinal cord injury: an empirical analysis by gender and race/ethnicity. Archives of Physical Medicine and Rehabilitation, 79(8), 900-909.
	Krause, J. S., Sternberg, M., Maides, J., & Lottes, S. (1998). Employment after spinal cord injury: differences related to geographic region, gender, and race. Archives of Physical Medicine and Rehabilitation, 79(6), 615-624.
	Wise, H., Brotherton, S., Thomas, J., & Krause, J. (2004). Employment outcomes: Health factors and role of the physical therapist. Topics in Spinal Cord Injury Rehabilitation, 9(4), 11-18.
	Cao, Y., Krause, J., Saunders, L., & Bingham, W. (2014). Household income and subjective well-being after spinal cord injury: a longitudinal study. Topics in spinal cord injury rehabilitation, 20(1), 40-47.
	Cao, Y., Krause, J. S., Saunders, L. L., & Clark, J. M. (2015). Impact of marital status on 20-year subjective well-being trajectories. Topics in spinal cord injury rehabilitation, 21(3), 208-217.
	Krause, J. S., & Reed, K. S. (2009). Life satisfaction and self-reported problems after spinal cord injury: measurement of underlying dimensions. Rehabilitation psychology, 54(3), 343.
	Krause, J. S., & Broderick, L. (2004). Outcomes after spinal cord injury: comparisons as a function of gender and race and ethnicity. Archives of physical medicine and rehabilitation, 85(3), 355-362.
	Yuen, H. K., Burik, J., & Krause, J. (2004). Physical and psychosocial well-being among adults with spinal cord injury: the role of volunteer activities. Topics in Spinal Cord Injury Rehabilitation, 9(4), 19-25.
	Brown, S., Saunders, L., & Krause, J. (2012). Racial disparities in depression and life satisfaction after spinal cord injury: a mediational model. Topics in spinal cord injury rehabilitation, 18(3), 232-240.
	Krause, J. S., & Pickelsimer, E. (2008). Relationship of perceived barriers to employment and return to work five years later: A pilot study among 343 participants with spinal cord injury. Rehabilitation Counseling Bulletin, 51(2), 118-121.
	Krause, J. (2007). Self-reported problems after spinal cord injury: Implications for rehabilitation practice. Topics in Spinal Cord Injury Rehabilitation, 12(3), 35-44.
	Krause, J. S. (1998). Skin sores after spinal cord injury: relationship to life adjustment. Spinal cord, 36(1), 51-56.
	Newman, S. D., Li, C., & Krause, J. S. (2016). Social isolation after spinal cord injury: Indicators from the Longitudinal Aging Study. Rehabilitation psychology, 61(4), 408.
	Life Situation Survey LSS
	Hampton, N. Z., & Marshall, A. (2000). Culture, gender, self-efficacy, and life satisfaction: A comparison between Americans and Chinese people with spinal cord injuries. Journal of Rehabilitation, 66(3), 21.
	Hampton, N. Z. (2001). Disability status, perceived health, social support, self-efficacy, and quality of life among people with spinal cord injury in the People's Republic of China. International Journal of Rehabilitation Research, 24(1), 69-71.
	Life Space Assessment LSA
	Simpson, E., Sawatzky, B., Forwell, S., Backman, C. L., Symington, D., Vu, M., & Ben Mortenson, W. (2022). A mixed-methods study exploring and comparing the experiences of people who sustained a spinal cord injury earlier versus later in life. Spinal Cord, 60(8), 706-711.
	Mortenson, W. B., Demers, L., Rushton, P. W., Auger, C., Routhier, F., & Miller, W. C. (2015). Exploratory validation of a multidimensional power wheelchair outcomes toolkit. Archives of physical medicine and rehabilitation, 96(12), 2184-2193.
	Vincent, C., Gagnon, D. H., Dumont, F., & ADMI group. (2019). Pain, fatigue, function and participation among long-term manual wheelchair users partnered with a mobility service dog. Disability and Rehabilitation: Assistive Technology, 14(2), 99-108.
	Locus of Control of Behavior LCB
	Kilic, S. A., Dorstyn, D. S., & Guiver, N. G. (2013). Examining factors that contribute to the process of resilience following spinal cord injury. Spinal cord, 51(7), 553-557.
	Middleton, J. W., Tate, R. L., & Geraghty, T. J. (2003). Self-efficacy and spinal cord injury: Psychometric properties of a new scale. Rehabilitation Psychology, 48(4), 281.
	London Chest Activity of Daily Living scale LCADL
	Sobreira, M., Almeida, M. P., Gomes, A., Lucas, M., Oliveira, A., & Marques, A. (2021). Minimal clinically important differences for measures of pain, lung function, fatigue, and functionality in spinal cord injury. Physical Therapy, 101(2), pzaa210.
	London Handicap Scale LHS
	Sibley, A., Kersten, P., Ward, C. D., White, B., Mehta, R., & George, S. (2006). Measuring autonomy in disabled people: validation of a new scale in a UK population. Clinical rehabilitation, 20(9), 793-803.
	Middleton, J. W., Tate, R. L., & Geraghty, T. J. (2003). Self-efficacy and spinal cord injury: Psychometric properties of a new scale. Rehabilitation Psychology, 48(4), 281.
	Mainz Pain Staging System MPSS
	Opsommer, E., Korogod, N., Stockinger, L., & Landmann, G. (2021). Multimodal sensory evaluation of neuropathic spinal cord injury pain: an experimental study. Spinal cord, 59(8), 842-854.
	Mahnig, S., Landmann, G., Stockinger, L., & Opsommer, E. (2016). Pain assessment according to the International Spinal Cord Injury Pain classification in patients with spinal cord injury referred to a multidisciplinary pain center. Spinal cord, 54(10), 809-815.
	Major Depression Inventory MDI
	Andresen, S. R., Bing, J., Hansen, R. M., Biering-Sørensen, F., Johannesen, I. L., Hagen, E. M., ... & Finnerup, N. B. (2016). Ultramicronized palmitoylethanolamide in spinal cord injury neuropathic pain: a randomized, double-blind, placebo-controlled trial. Pain, 157(9), 2097-2103.
	Male Sexual Quotient MSQ
	Miranda, E. P., Gomes, C. M., de Bessa Jr, J., Abdo, C. H. N., Bellucci, C. H. S., de Castro Filho, J. E., ... & Srougi, M. (2016). Evaluation of sexual dysfunction in men with spinal cord injury using the male sexual quotient. Archives of physical medicine and rehabilitation, 97(6), 947-952.
	McGill Pain Questionnaire MPQ
	Defrin, R., Ohry, A., Blumen, N., & Urca, G. (1999). Acute pain threshold in subjects with chronic pain following spinal cord injury. Pain, 83(2), 275-282.
	Rintala, D. H., Loubser, P. G., Castro, J., Hart, K. A., & Fuhrer, M. J. (1998). Chronic pain in a community-based sample of men with spinal cord injury: prevalence, severity, and relationship with impairment, disability, handicap, and subjective well-being. Archives of physical medicine and rehabilitation, 79(6), 604-614.
	Knop, C., Kranabetter, T., Reinhold, M., & Blauth, M. (2009). Combined posterior–anterior stabilisation of thoracolumbar injuries utilising a vertebral body replacing implant. European Spine Journal, 18, 949-963.
	Ataoğlu, E., Tiftik, T., Kara, M. U. R. A. T., Tunc, H., Ersöz, M., & Akkuş, S. (2013). Effects of chronic pain on quality of life and depression in patients with spinal cord injury. Spinal cord, 51(1), 23-26.
	Özkul, Ç., Kılınç, M., Yıldırım, S. A., Topçuoğlu, E. Y., & Akyüz, M. (2015). Effects of visual illusion and transcutaneous electrical nerve stimulation on neuropathic pain in patients with spinal cord injury: A randomised controlled cross-over trial. Journal of back and musculoskeletal rehabilitation, 28(4), 709-719.
	Davidoff, G., Roth, E., Guarracini, M., Sliwa, J., & Yarkony, G. (1987). Function-limiting dysesthetic pain syndrome among traumatic spinal cord injury patients: a cross-sectional study. PAIN®, 29(1), 39-48.
	Gruener, H., Zeilig, G., Laufer, Y., Blumen, N., & Defrin, R. (2018). Increased psychological distress among individuals with spinal cord injury is associated with central neuropathic pain rather than the injury characteristics. Spinal cord, 56(2), 176-184.
	Nakipoglu-Yuzer, G. F., Atci, N., Ozgirgin, N. (2013). Neuropathic pain in spinal cord injury.. Pain Physician, , 16(3), 259-64. Retrieved from http://ovidsp.ovid.com/ovidweb.cgi?T=JS&PAGE=reference&D=med10&NEWS=N&AN=23703412.
	Finnerup, N. B., Johannesen, I. L., Sindrup, S. H., Bach, F. W., & Jensen, T. S. (2001). Pain and dysesthesia in patients with spinal cord injury: a postal survey. Spinal cord, 39(5), 256-262.
	Mendonça, M. V. P., Larocca, T. F., de Freitas Souza, B. S., Villarreal, C. F., Silva, L. F. M., Matos, A. C., ... & dos Santos, R. R. (2014). Safety and neurological assessments after autologous transplantation of bone marrow mesenchymal stem cells in subjects with chronic spinal cord injury. Stem cell research & therapy, 5, 1-11.
	Celik, E. C., Erhan, B., & Lakse, E. (2012). The clinical characteristics of neuropathic pain in patients with spinal cord injury. Spinal Cord, 50(8), 585-589.
	Larsen, C. M., Juul-Kristensen, B., Kasch, H., Hartvigsen, J., Frich, L. H., Boyle, E., ... & Biering-Sørensen, F. (2021). The Danish Spinal Cord Injury Shoulder (DanSCIS) cohort: methodology and primary results. Spinal Cord, 59(7), 821-831.
	Defrin, R., Grunhaus, L., Zamir, D., & Zeilig, G. (2007). The effect of a series of repetitive transcranial magnetic stimulations of the motor cortex on central pain after spinal cord injury. Archives of physical medicine and rehabilitation, 88(12), 1574-1580.
	Cariga, P., Ahmed, S., Mathias, C. J., & Gardner, B. P. (2002). The prevalence and association of neck (coat-hanger) pain and orthostatic (postural) hypotension in human spinal cord injury. Spinal cord, 40(2), 77-82.
	Bi, X., Lv, H., Chen, B. L., Li, X., & Wang, X. Q. (2015). Effects of transcutaneous electrical nerve stimulation on pain in patients with spinal cord injury: a randomized controlled trial. Journal of physical therapy science, 27(1), 23-25.
	Salisbury, S. K., Nitz, J., & Souvlis, T. (2006). Shoulder pain following tetraplegia: a follow-up study 2–4 years after injury. Spinal cord, 44(12), 723-728.
	Valerio, F., Apostolos‐Pereira, S. L., Sato, D. K., Callegaro, D., Lucato, L. T., Barboza, V. R., ... & Ciampi de Andrade, D. (2020). Characterization of pain syndromes in patients with neuromyelitis optica. European journal of pain, 24(8), 1548-1568.
	Gruener, H., Zeilig, G., Laufer, Y., Blumen, N., & Defrin, R. (2016). Differential pain modulation properties in central neuropathic pain after spinal cord injury. Pain, 157(7), 1415-1424.
	McGill Pain Questionnaire Short Form SF-MPQ
	Zhao, C. G., Sun, W., Ju, F., Wang, H., Sun, X. L., Mou, X., & Yuan, H. (2020). Analgesic effects of directed repetitive transcranial magnetic stimulation in acute neuropathic pain after spinal cord injury. Pain Medicine, 21(6), 1216-1223.
	Han, Z. A., Song, D. H., Oh, H. M., & Chung, M. E. (2016). Botulinum toxin type A for neuropathic pain in patients with spinal cord injury. Annals of neurology, 79(4), 569-578.
	Turner, J. A., Cardenas, D. D., Warms, C. A., & McClellan, C. B. (2001). Chronic pain associated with spinal cord injuries: a community survey. Archives of physical medicine and rehabilitation, 82(4), 501-508.
	Cardenas, D. D., Turner, J. A., Warms, C. A., & Marshall, H. M. (2002). Classification of chronic pain associated with spinal cord injuries. Archives of physical medicine and rehabilitation, 83(12), 1708-1714.
	Tekin, L., Yilmaz, B., Alaca, R., Ozçakar, L. E. V. E. N. T., & Dinçer, K. (2010). Coccyx fractures in patients with spinal cord injury. European Journal of Physical and Rehabilitation Medicine, 46(1), 43-46.
	Silver, M., Blum, D., Grainger, J., Hammer, A. E., & Quessy, S. (2007). Double-blind, placebo-controlled trial of lamotrigine in combination with other medications for neuropathic pain. Journal of pain and symptom management, 34(4), 446-454.
	Agarwal, N., & Joshi, M. (2017). Effectiveness of amitriptyline and lamotrigine in traumatic spinal cord injury-induced neuropathic pain: a randomized longitudinal comparative study. Spinal Cord, 55(2), 126-130.
	Sato, G., Osumi, M., & Morioka, S. (2017). Effects of wheelchair propulsion on neuropathic pain and resting electroencephalography after spinal cord injury. Journal of Rehabilitation Medicine, 49(2), 136-143.
	Kapadia, N. P., & Harden, N. (2000). Gabapentin for chronic pain in spinal cord injury: a case report. Archives of physical medicine and rehabilitation, 81(10), 1439-1441.
	Lovas, J., Tran, Y., Middleton, J., Bartrop, R., Moore, N., & Craig, A. (2017). Managing pain and fatigue in people with spinal cord injury: a randomized controlled trial feasibility study examining the efficacy of massage therapy. Spinal Cord, 55(2), 162-166.
	Putzke, J. D., Richards, J. S., Hicken, B. L., Ness, T. J., Kezar, L., & DeVivo, M. (2002). Pain classification following spinal cord injury: the utility of verbal descriptors. Spinal Cord, 40(3), 118-127.
	Boninger, M. L., Saur, T., Trefler, E., Hobson, D. A., Burdett, R., & Cooper, R. A. (1998). Postural changes with aging in tetraplegia: effects on life satisfaction and pain. Archives of physical medicine and rehabilitation, 79(12), 1577-1581.
	Zarepour, L., Gharaylou, Z., Hadjighassem, M., Shafaghi, L., Majedi, H., Behzad, E., ... & Nasirinezhad, F. (2020). Preliminary study of analgesic effect of bumetanide on neuropathic pain in patients with spinal cord injury. Journal of Clinical Neuroscience, 81, 477-484.
	Wu, Y. T., Li, T. Y., Chu, H. Y., Chen, L. C., Chiang, S. L., & Chang, S. T. (2011). Relationship between the interval before high-dose methylprednisolone administration and chronic pain in traumatic spinal cord injury. Neurosciences Journal, 16(4), 324-328.
	Otis, C., Marchand, A., & Courtois, F. (2012). Risk factors for posttraumatic stress disorder in persons with spinal cord injury. Topics in spinal cord injury rehabilitation, 18(3), 253-263.
	Livshits, A., Rappaport, Z. H., Livshits, V., & Gepstein, R. (2002). Surgical treatment of painful spasticity after spinal cord injury. Spinal Cord, 40(4), 161-166.
	Capel, I. D., Dorrell, H. M., Spencer, E. P., & Davis, M. W. L. (2003). The amelioration of the suffering associated with spinal cord injury with subperception transcranial electrical stimulation. Spinal Cord, 41(2), 109-117.
	Measure of Quality of Environment MQE
	Boschen, K., Gargaro, J., & Tonack, M. (2005). Community integration and quality of life comparisons among spinal cord injured, support provider, and comparative samples. Topics in Spinal Cord Injury Rehabilitation, 10(4), 116-134.
	Heinemann, A. W., Miskovic, A., Semik, P., Wong, A., Dashner, J., Baum, C., ... & Gray, D. B. (2016). Measuring environmental factors: unique and overlapping international classification of functioning, disability and health coverage of 5 instruments. Archives of physical medicine and rehabilitation, 97(12), 2113-2122.
	Noreau, L., Fougeyrollas, P., & Boschen, K. (2002). Perceived influence of the environment on social participation among individuals with spinal cord injury. Topics in Spinal Cord Injury Rehabilitation, 7(3), 56-72.
	Medical-based Emotional Distress Scale MEDS
	Nielsen, M. S. (2003). Post-traumatic stress disorder and emotional distress in persons with spinal cord lesion. Spinal Cord, 41(5), 296-302.
	Medical Outcomes Study Sleep scale MOS-S
	Mann, R., Schaefer, C., Sadosky, A., Bergstrom, F., Baik, R., Parsons, B., ... & Nieshoff, E. C. (2013). Burden of spinal cord injury-related neuropathic pain in the United States: retrospective chart review and cross-sectional survey. Spinal cord, 51(7), 564-570.
	Fogelberg, D. J., Vitiello, M. V., Hoffman, J. M., Bamer, A. M., & Amtmann, D. (2015). Comparison of self-report sleep measures for individuals with multiple sclerosis and spinal cord injury. Archives of physical medicine and rehabilitation, 96(3), 478-483.
	Fogelberg, D. J., Hughes, A. J., Vitiello, M. V., Hoffman, J. M., & Amtmann, D. (2016). Comparison of sleep problems in individuals with spinal cord injury and multiple sclerosis. Journal of Clinical Sleep Medicine, 12(5), 695-701.
	Jensen, M. P., Hirsh, A. T., Molton, I. R., & Bamer, A. M. (2009). Sleep problems in individuals with spinal cord injury: frequency and age effects. Rehabilitation psychology, 54(3), 323.
	Amtmann, D., Bamer, A. M., Cook, K. F., Askew, R. L., Noonan, V. K., & Brockway, J. A. (2012). University of Washington self-efficacy scale: A new self-efficacy scale for people with disabilities. Archives of physical medicine and rehabilitation, 93(10), 1757-1765.
	Mental Health Inventory MHI-5
	Verwer, J. H., Van Leeuwen, C. M. C., Bolier, L., & Post, M. W. M. (2016). Feasibility of an online well-being intervention for people with spinal cord injury: A pilot study. Spinal cord, 54(6), 473-477.
	Michigan Hand outcome Questionnaire MHQ
	Javeed, S., Dibble, C. F., Greenberg, J. K., Zhang, J. K., Khalifeh, J. M., Park, Y., ... & Ray, W. Z. (2022). Upper Limb Nerve Transfer Surgery in Patients With Tetraplegia. JAMA Network Open, 5(11), e2243890-e2243890.
	Mid life symptom checklist
	Kalpakjian, C. Z., Quint, E. H., Bushnik, T., Rodriguez, G. M., & Terrill, M. S. (2010). Menopause characteristics and subjective symptoms in women with and without spinal cord injury. Archives of physical medicine and rehabilitation, 91(4), 562-569.
	Mindful Attention Awareness scale MAAS
	Bhattarai, M., Smedema, S. M., Hoyt, W. T., & Bishop, M. (2022). The role of mindfulness in quality of life of persons with spinal cord injury: a cross-sectional study. Health and Quality of Life Outcomes, 20(1), 1-10.
	Waldron-Perrine, B., Kisser, J., Robinett, E., Hanks, R. A., & Kratz, A. (2022). Association between Acceptance and Commitment Therapy (ACT) processes and depressive symptoms and pain interference in persons with spinal cord injury (SCI). Rehabilitation psychology, 67(4), 602.
	Minnesota Multiphasic Personality Inventory 2 MMPI-2
	Barncord, S. W., & Wanlass, R. L. (2000). A correction procedure for the Minnesota Multiphasic Personality Inventory–2 for persons with spinal cord injury. Archives of physical medicine and rehabilitation, 81(9), 1185-1190.
	Mobility Device Impact scale
	Magasi, S., Wong, A., Miskovic, A., Tulsky, D., & Heinemann, A. W. (2018). Mobility device quality affects participation outcomes for people with disabilities: a structural equation modeling analysis. Archives of physical medicine and rehabilitation, 99(1), 1-8.
	Modified Fatique Impact Scale MFIS
	Saunders, L. L., Krause, J. S., DiPiro, N. D., Kraft, S., & Brotherton, S. (2013). Ambulation and complications related to assistive devices after spinal cord injury. The journal of spinal cord medicine, 36(6), 652-659.
	Cao, Y., DiPiro, N., & Krause, J. S. (2020). Association of secondary health conditions with future chronic health conditions among persons with traumatic spinal cord injury. Topics in Spinal Cord Injury Rehabilitation, 26(4), 283-289.
	Saunders, L. L., & Krause, J. S. (2012). Behavioral factors related to fatigue among persons with spinal cord injury. Archives of physical medicine and rehabilitation, 93(2), 313-318.
	DiPiro, N. D., Saunders, L. L., Brotherton, S., Kraft, S., & Krause, J. S. (2014). Pain and fatigue as mediators of the relationship between mobility aid usage and depressive symptomatology in ambulatory individuals with SCI. Spinal cord, 52(4), 316-321.
	Yorkston, K. M., Bamer, A., Johnson, K., & Amtmann, D. (2012). Satisfaction with participation in multiple sclerosis and spinal cord injury. Disability and Rehabilitation, 34(9), 747-753.
	Shem, K., Karasik, D., Carufel, P., Kao, M. C., & Zheng, P. (2016). Seated Tai Chi to alleviate pain and improve quality of life in individuals with spinal cord disorder. The Journal of Spinal Cord Medicine, 39(3), 353-358.
	Amtmann, D., Bamer, A. M., Cook, K. F., Askew, R. L., Noonan, V. K., & Brockway, J. A. (2012). University of Washington self-efficacy scale: A new self-efficacy scale for people with disabilities. Archives of physical medicine and rehabilitation, 93(10), 1757-1765.
	Modified Katz Social Adjustment Scale MKSAS
	Glass, C. A., Jackson, H. F., Dutton, J., Charlifue, S., & Orritt, C. (1997). Estimating social adjustment following spinal trauma–II: Population trends and effects of compensation on adjustment. Spinal cord, 35(6), 349-357.
	Modified Sedical Outcomes Study Social Support survey mMOS-SS
	LaVela, S. L., Etingen, B., Miskevics, S., & Heinemann, A. W. (2019). What determines low satisfaction with life in individuals with spinal cord injury?. The Journal of Spinal Cord Medicine, 42(2), 236-244.
	Mood Adjective Checklist MACL
	Claesson, L., Sullivan, M., & Siösteen, A. (1999). Activity, mood and overall quality of life in relation to age in spinal cord injured persons. Scandinavian Journal of Occupational Therapy, 6(3), 135-142.
	Lundqvist, C., Siösteen, A., Sullivan, L., Blomstrand, C., Lind, B., & Sullivan, M. (1997). Spinal cord injuries: a shortened measure of function and mood. Spinal Cord, 35(1), 17-21.
	Siösteen, A., Lundqvist, C., Blomstrand, C., Sullivan, L., & Sullivan, M. (1990). The quality of life of three functional spinal cord injury subgroups in a Swedish community. Spinal cord, 28(8), 476-488.
	Mood Survey Scale MSS
	Niedermeier, M., Ledochowski, L., Mayr, A., Saltuari, L., & Kopp, M. (2017). Immediate affective responses of gait training in neurological rehabilitation: A randomized crossover trial. Journal of Rehabilitation Medicine, 49(4), 341-346.
	Mood questionnaire
	Kennedy, P., Scott-Wilson, U., & Sandhu, N. (2009). The psychometric analysis of a brief and sensitive measure of perceived manageability. Psychology, health & medicine, 14(4), 454-465.
	Moorong Self Efficacy Scale MSES
	Sheehy, S. B. (2013). A nurse-coached exercise program to increase muscle strength, improve quality of life, and increase self-efficacy in people with tetraplegic spinal cord injuries. Journal of Neuroscience Nursing, 45(4), E3-E12.
	Divanoglou, A., Trok, K., Jörgensen, S., Hultling, C., Sekakela, K., & Tasiemski, T. (2019). Active Rehabilitation for persons with spinal cord injury in Botswana–effects of a community peer-based programme. Spinal Cord, 57(10), 897-905.
	Jia, M., Chen, G., Xie, S., Tang, J., Wang, Y., He, X., ... & Li, K. (2022). Cross-cultural and psychometric property assessment of the Moorong Self-Efficacy Scale in Chinese patients with spinal cord injury. Disability and Rehabilitation, 44(19), 5631-5637.
	Liu, T., Xie, S., Wang, Y., Tang, J., He, X., Yan, T., & Li, K. (2021). Effects of app-based transitional care on the self-efficacy and quality of life of patients with spinal cord injury in China: randomized controlled trial. JMIR mHealth and uHealth, 9(4), e22960.
	Kilic, S. A., Dorstyn, D. S., & Guiver, N. G. (2013). Examining factors that contribute to the process of resilience following spinal cord injury. Spinal cord, 51(7), 553-557.
	Craig, A., Tran, Y., Guest, R., & Middleton, J. (2020). Excessive daytime sleepiness in adults with spinal cord injury and associations with pain catastrophizing and pain intensity. Spinal Cord, 58(7), 831-839.
	Guest, R., Craig, A., Tran, Y., & Middleton, J. (2015). Factors predicting resilience in people with spinal cord injury during transition from inpatient rehabilitation to the community. Spinal Cord, 53(9), 682-686.
	Munce, S. E. P., Straus, S. E., Fehlings, M. G., Voth, J., Nugaeva, N., Jang, E., ... & Jaglal, S. B. (2016). Impact of psychological characteristics in self-management in individuals with traumatic spinal cord injury. Spinal cord, 54(1), 29-33.
	Li, Y., Chien, W. T., Zhu, B., He, H., & Bressington, D. (2021). Predictors of Self‐Efficacy Among People With Spinal Cord Injury During Inpatient Rehabilitation: A Cross‐Sectional Study. Journal of Nursing Scholarship, 53(2), 218-226.
	Perry, K. N., Nicholas, M. K., Middleton, J., & Siddall, P. (2009). Psychological characteristics of people with spinal cord injury-related persisting pain referred to a tertiary pain management center. J Rehabil Res Dev, 46(1), 57-67.
	Smedema, S. M., Morrison, B., Yaghmaian, R. A., Deangelis, J., & Aldrich, H. (2016). Psychometric validation of the Core Self-Evaluations Scale in people with spinal cord injury. Disability and Rehabilitation, 38(9), 889-896.
	Bhattarai, M., Maneewat, K., & Sae-Sia, W. (2018). Psychosocial factors affecting resilience in Nepalese individuals with earthquake-related spinal cord injury: a cross-sectional study. BMC psychiatry, 18, 1-8.
	Coker, J., Cuthbert, J., Ketchum, J. M., Holicky, R., Huston, T., & Charlifue, S. (2019). Re-inventing yourself after spinal cord injury: a site-specific randomized clinical trial. Spinal cord, 57(4), 282-292.
	Middleton, J. W., Tran, Y., Lo, C., & Craig, A. (2016). Reexamining the validity and dimensionality of the Moorong self-efficacy scale: improving its clinical utility. Archives of physical medicine and rehabilitation, 97(12), 2130-2136.
	Middleton, J., Tran, Y., & Craig, A. (2007). Relationship between quality of life and self-efficacy in persons with spinal cord injuries. Archives of physical medicine and rehabilitation, 88(12), 1643-1648.
	Tansey, T. N., Bezyak, J., Kaya, C., Ditchman, N., & Catalano, D. (2017). Resilience and quality of life: An investigation of Kumpfer’s resilience model with persons with spinal cord injuries. Rehabilitation Counseling Bulletin, 60(3), 163-174.
	Utiyama, D. M. O., Alfieri, F. M., Ramos, V. D., & Battistella, L. R. (2022). Results from the International Spinal Cord Injury Community Survey: The Lived Experience of People with Spinal Cord Injury in South-Eastern Brazil. Journal of Rehabilitation Medicine, 54, jrm00342-jrm00342.
	Middleton, J. W., Tate, R. L., & Geraghty, T. J. (2003). Self-efficacy and spinal cord injury: Psychometric properties of a new scale. Rehabilitation Psychology, 48(4), 281.
	Perry, K. N., Nicholas, M. K., & Middleton, J. (2009). Spinal cord injury-related pain in rehabilitation: a cross-sectional study of relationships with cognitions, mood and physical function. European Journal of Pain, 13(5), 511-517.
	Miller, S. M. (2009). The measurement of self-efficacy in persons with spinal cord injury: psychometric validation of the moorong self-efficacy scale. Disability and Rehabilitation, 31(12), 988-993.
	Marquez, M. A., Speroni, A., Galeoto, G., Ruotolo, I., Sellitto, G., Tofani, M., ... & Berardi, A. (2022). The Moorong Self Efficacy Scale: translation, cultural adaptation, and validation in Italian; cross sectional study, in people with spinal cord injury. Spinal cord series and cases, 8(1), 22.
	Bhattarai, M., Jin, Y., Smedema, S. M., Cadel, K. R., & Baniya, M. (2021). The relationships among self‐efficacy, social support, resilience, and subjective well‐being in persons with spinal cord injuries. Journal of Advanced Nursing, 77(1), 221-230.
	Nizeyimana, E., Joseph, C., & Phillips, J. (2022). The role of self-efficacy in community reintegration among persons with traumatic spinal cord injury in South Africa. The Journal of Spinal Cord Medicine, 45(5), 739-747.
	Philippus, A., Sevigny, M., Agtarap, S., MacIntyre, B., Welch, A., Trost, Z., ... & Monden, K. R. (2021). Validation of the injustice experience questionnaire (IEQ) in a spinal cord injury population. Spinal Cord, 59(11), 1177-1186.
	Morisky Medication Adherence Scale-8 MMAS-8
	Høgholen, H., Storhaug, A., Kvernrød, K., Kostovski, E., Viktil, K. K., & Mathiesen, L. (2018). Use of medicines, adherence and attitudes to medicines among persons with chronic spinal cord injury. Spinal Cord, 56(1), 35-40.
	Morningness Eveningness Questionnaire MEQ
	Albu, S., Umemura, G., & Forner-Cordero, A. (2019). Actigraphy-based evaluation of sleep quality and physical activity in individuals with spinal cord injury. Spinal cord series and cases, 5(1), 7.
	Multidimensional Adjustment Profile MAP
	Krause, J. S., & Rohe, D. E. (1998). Personality and life adjustment after spinal cord injury: An exploratory study. Rehabilitation Psychology, 43(2), 118.
	Krause, J. S., & Anson, C. A. (1997). Adjustment after spinal cord injury: Relationship to gender and race. Rehabilitation Psychology, 42(1), 31.
	Multidimensional Acceptance of Loss scale
	Byra, S. (2019). Basic hope and posttraumatic growth in people with traumatic paraplegia—the mediating effect of acceptance of disability. Spinal Cord, 57(4), 301-307.
	Multidimensional Health Locus of Control Scale MHLC
	Garber, S. L., Rintala, D. H., Holmes, S. A., Rodriguez, G. P., & Friedman, J. (2002). A structured educational model to improve pressure ulcer prevention knowledge in veterans with spinal cord dysfunction. Journal of Rehabilitation Research and Development, 39(5), 575-588.
	Chung, M. C., Preveza, E., Papandreou, K., & Prevezas, N. (2007). Locus of control among spinal cord injury patients with different levels of posttraumatic stress disorder. Psychiatry research, 152(2-3), 253-260.
	Soler, M. D., Cruz-Almeida, Y., Saurí, J., & Widerström-Noga, E. G. (2013). Psychometric evaluation of the Spanish version of the MPI-SCI. Spinal cord, 51(7), 538-552.
	Thompson, N. J., Coker, J., Krause, J. S., & Henry, E. (2003). Purpose in life as a mediator of adjustment after spinal cord injury. Rehabilitation psychology, 48(2), 100.
	Krause, J. S., & Broderick, L. (2006). Relationship of personality and locus of control with employment outcomes among participants with spinal cord injury. Rehabilitation counseling bulletin, 49(2), 111-114.
	Livneh, H., & Martz, E. (2011). The impact of perceptions of health control and coping modes on negative affect among individuals with spinal cord injuries. Journal of clinical psychology in medical settings, 18, 243-256.
	Anil, K., Demain, S., Burridge, J., Simpson, D., Taylor, J., Cotter, I., & Vuckovic, A. (2022). The importance of self-efficacy and negative affect for neurofeedback success for central neuropathic pain after a spinal cord injury. Scientific Reports, 12(1), 10949.
	Chung, M. C., Preveza, E., Papandreou, K., & Prevezas, N. (2006). The relationship between posttraumatic stress disorder following spinal cord injury and locus of control. Journal of affective disorders, 93(1-3), 229-232.
	Multidimensional Pain Inventory MPI
	Widerström-Noga, E. G., Duncan, R., Felipe-Cuervo, E., & Turk, D. C. (2002). Assessment of the impact of pain and impairments associated with spinal cord injuries. Archives of physical medicine and rehabilitation, 83(3), 395-404.
	Perry, K. N., Nicholas, M. K., Middleton, J., & Siddall, P. (2009). Psychological characteristics of people with spinal cord injury-related persisting pain referred to a tertiary pain management center. J Rehabil Res Dev, 46(1), 57-67.
	Cecilia Norrbrink, R. P. T. (2009). Transcutaneous electrical nerve stimulation for treatment of spinal cord injury neuropathic pain. Journal of rehabilitation research and development, 46(1-5), 85-94.
	Widerström-Noga, E. G., & Turk, D. C. (2003). Types and effectiveness of treatments used by people with chronic pain associated with spinal cord injuries: influence of pain and psychosocial characteristics. Spinal cord, 41(11), 600-609.
	Macleod, L., & Macleod, G. (1998). Control cognitions and psychological disturbance in people with contrasting physically disabling conditions. Disability and rehabilitation, 20(12), 448-456.
	Multidimensional Pain Inventory SCI MPI-SCI
	Burns, A. S., Delparte, J. J., Ballantyne, E. C., & Boschen, K. A. (2013). Evaluation of an interdisciplinary program for chronic pain after spinal cord injury. PM&R, 5(10), 832-838.
	Soler, M. D., Cruz-Almeida, Y., Saurí, J., & Widerström-Noga, E. G. (2013). Psychometric evaluation of the Spanish version of the MPI-SCI. Spinal cord, 51(7), 538-552.
	Multidimensional Pain Readiness to Change Questionnaire MPRCQ
	Molton, I. R., Jensen, M. P., Nielson, W., Cardenas, D., & Ehde, D. M. (2008). A preliminary evaluation of the motivational model of pain self-management in persons with spinal cord injury–related pain. The Journal of Pain, 9(7), 606-612.
	Multidimensional Pain Readiness to Change Questionnaire MPRCQ2
	Nielson, W. R., Jensen, M. P., Ehde, D. M., Kerns, R. D., & Molton, I. R. (2008). Further development of the multidimensional pain readiness to change questionnaire: The MPRCQ2. The Journal of Pain, 9(6), 552-565.
	Multidimensional Scale of Perceived Social Support MSPSS
	de la Vega, R., Molton, I. R., Miró, J., Smith, A. E., & Jensen, M. P. (2019). Changes in perceived social support predict changes in depressive symptoms in adults with physical disability. Disability and health journal, 12(2), 214-219.
	Raichle, K. A., Hanley, M., Jensen, M. P., & Cardenas, D. D. (2007). Cognitions, coping, and social environment predict adjustment to pain in spinal cord injury. The Journal of Pain, 8(9), 718-729.
	Huang, I. C. (2017). Employment outcomes following spinal cord injury in Taiwan. International journal of rehabilitation research, 40(1), 84-90.
	Amtmann, D., Bamer, A. M., Nery-Hurwit, M. B., Liljenquist, K. S., & Yorkston, K. (2019). Factors associated with disease self-efficacy in individuals aging with a disability. Psychology, Health & Medicine, 24(10), 1171-1181.
	Hanley, M. A., Raichle, K., Jensen, M., & Cardenas, D. D. (2008). Pain catastrophizing and beliefs predict changes in pain interference and psychological functioning in persons with spinal cord injury. The Journal of Pain, 9(9), 863-871.
	Bhattarai, M., Maneewat, K., & Sae-Sia, W. (2018). Psychosocial factors affecting resilience in Nepalese individuals with earthquake-related spinal cord injury: a cross-sectional study. BMC psychiatry, 18, 1-8.
	Johnson, E. T., Kaseroff, A., Flowers, S., Sung, C., Iwanaga, K., Chan, F., ... & Catalano, D. (2017). Psychosocial Mechanisms Explaining the Association between Spirituality and Happiness in Individuals with Spinal Cord Injuries. Journal of Rehabilitation, 83(4).
	Tramonti, F., Gerini, A., & Stampacchia, G. (2015). Relationship quality and perceived social support in persons with spinal cord injury. Spinal cord, 53(2), 120-124.
	Tansey, T. N., Bezyak, J., Kaya, C., Ditchman, N., & Catalano, D. (2017). Resilience and quality of life: An investigation of Kumpfer’s resilience model with persons with spinal cord injuries. Rehabilitation Counseling Bulletin, 60(3), 163-174.
	Yorkston, K. M., Bamer, A., Johnson, K., & Amtmann, D. (2012). Satisfaction with participation in multiple sclerosis and spinal cord injury. Disability and Rehabilitation, 34(9), 747-753.
	Jensen, M. P., Smith, A. E., Bombardier, C. H., Yorkston, K. M., Miró, J., & Molton, I. R. (2014). Social support, depression, and physical disability: age and diagnostic group effects. Disability and health journal, 7(2), 164-172.
	Catalano, D., Chan, F., Wilson, L., Chiu, C. Y., & Muller, V. R. (2011). The buffering effect of resilience on depression among individuals with spinal cord injury: a structural equation model. Rehabilitation psychology, 56(3), 200.
	Bhattarai, M., Jin, Y., Smedema, S. M., Cadel, K. R., & Baniya, M. (2021). The relationships among self‐efficacy, social support, resilience, and subjective well‐being in persons with spinal cord injuries. Journal of Advanced Nursing, 77(1), 221-230.
	Baker, F. A., Tamplin, J., Rickard, N., Ponsford, J., New, P. W., & Lee, Y. E. C. (2019). A therapeutic songwriting intervention to promote reconstruction of self-concept and enhance well-being following brain or spinal cord injury: pilot randomized controlled trial. Clinical Rehabilitation, 33(6), 1045-1055.
	Multidimensional Sexual Self-concept Questionnaire MSSCQ
	Zanin, E., Salizzato, S., Aiello, E. N., Leochico, C. F. D., Rey-Matias, R. R., Pauletto, P., ... & Bazo, H. A. C. (2022). The contribution of bio-psycho-social dimensions on sexual satisfaction in people with spinal cord injury and their partners: an explorative study. Spinal Cord Series and Cases, 8(1), 42.
	Multiple Sclerosis Intimacy and Sexuality Questionnaire MSISQ-15
	Przydacz, M., Golabek, T., Dudek, P., & Chlosta, P. (2021). The Multiple Sclerosis Intimacy and Sexuality Questionnaire (MSISQ-15): translation, adaptation and validation of the Polish version for patients with multiple sclerosis and spinal cord injury. BMC neurology, 21, 1-8.
	Noordhoff, T. C., Scheepe, J. R., 't Hoen, L. A., Sluis, T. A., & Blok, B. F. (2018). The Multiple Sclerosis Intimacy and Sexuality Questionnaire (MSISQ‐15): Validation of the Dutch version in patients with multiple sclerosis and spinal cord injury. Neurourology and Urodynamics, 37(8), 2867-2874.
	Monti, M., Marquez, M. A., Berardi, A., Tofani, M., Valente, D., & Galeoto, G. (2020). The multiple sclerosis intimacy and sexuality questionnaire (MSISQ-15): validation of the Italian version for individuals with spinal cord injury. Spinal Cord, 58(10), 1128-1133.
	Multivariate Apnea Prediction index MAP
	Spong, J., Graco, M., Brown, D. J., Schembri, R., & Berlowitz, D. J. (2015). Subjective sleep disturbances and quality of life in chronic tetraplegia. Spinal Cord, 53(8), 636-640.
	Musculoskeletal Pain Survey MPS
	Finley, M. A., & Euiler, E. (2020). Association of musculoskeletal pain, fear-avoidance factors, and quality of life in active manual wheelchair users with SCI: A pilot study. The journal of spinal cord medicine, 43(4), 497-504.
	Finley, M., Euiler, E., Baehr, L., Gracely, E., Brownsberger, M., Schmidt-Read, M., ... & Geigle, P. R. (2021). Relationship of psychosocial factors and musculoskeletal pain among individuals with newly acquired spinal cord injury. Spinal Cord Series and Cases, 7(1), 61.
	Finley, M., Euiler, E., Trojian, T., Gracely, E., Schmidt-Read, M., Frye, S. K., ... & Geigle, P. R. (2020). Shoulder impairment and pain of individuals with newly acquired spinal cord injury compared to uninjured peers. Spinal cord series and cases, 6(1), 68.
	My Vocational Situation MVS
	Crisp, R. (1992). Vocational decision making by sixty spinal cord injury patients. Spinal Cord, 30(6), 420-424.
	Dorstyn, D., Roberts, R., Murphy, G., Kneebone, I., Craig, A., Chur-Hansen, A., ... & Stewart, P. (2019). Can targeted job-information for adults with spinal cord dysfunction be effectively delivered online? A pilot study. The Journal of Spinal Cord Medicine, 42(1), 94-101.
	Neck Disability Index NDI
	Röhl, K., & Röhrich, F. (2009). Artificial disc versus spinal fusion in the treatment of cervical spine degenerations in tetraplegics: a comparison of clinical results. Spinal cord, 47(9), 705-708.
	Korovessis, P., Mpountogianni, E., Syrimpeis, V., Andriopoulou, M., & Korovesis, A. (2021). Quality of life in adult patients receiving cervical fusion for fresh subaxial cervical injury: the role of associated spinal cord injury. BioMed Research International, 2021, 1-11.
	Bernstein, D. N., Greenstein, A. S., D’Amore, T., & Mesfin, A. (2020). Do PROMIS physical function, pain interference, and depression correlate to the Oswestry Disability Index and Neck Disability Index in spine trauma patients?. Spine, 45(11), 764-769.
	Buijs, G. S., de Gendt, E. E., Sadiqi, S., Post, M. W., Muijs, S. P., & Oner, F. C. (2022). Long-Term Reliability and Validity of the AO Spine PROST (Patient-Reported Outcome Spine Trauma). Spine, 47(17), E562-E569.
	Needs Assessment Checklist NAC
	Berry, C., & Kennedy, P. (2003). A psychometric analysis of the Needs Assessment Checklist (NAC). Spinal Cord, 41(9), 490-501.
	Kennedy, P., Evans, M. J., Berry, C., & Mullin, J. (2003). Comparative analysis of goal achievement during rehabilitation for older and younger adults with spinal cord injury. Spinal Cord, 41(1), 44-52.
	Kennedy, P., Scott-Wilson, U., & Sandhu, N. (2009). The psychometric analysis of a brief and sensitive measure of perceived manageability. Psychology, health & medicine, 14(4), 454-465.
	Needs and Provision Complexity Scale NPCS
	Siegert, R. J., Jackson, D. M., & Turner-Stokes, L. (2014). The Needs and Provision Complexity Scale: a first psychometric analysis using multicentre data. Clinical rehabilitation, 28(7), 687-695.
	NEO personality inventory
	Krause, J. S., & Rohe, D. E. (1998). Personality and life adjustment after spinal cord injury: An exploratory study. Rehabilitation Psychology, 43(2), 118.
	Neurogenic Bladder Symptom Score NBSS
	Kasabwala, K., Borofsky, M., Grove, S., Lenherr, S. M., Myers, J. B., Stoffel, J. T., ... & Elliott, S. P. (2022). Association of stone surgery with patient‐reported complications after spinal cord injury. Neurourology and Urodynamics, 41(3), 820-829.
	Cintra, L. K. L., Bessa, J. D., Kawahara, V. I., Ferreira, T. P. A., Srougi, M., Battistella, L. R., ... & Gomes, C. M. (2019). Cross-cultural adaptation and validation of the neurogenic bladder symptom score questionnaire for Brazilian Portuguese. International braz j urol, 45, 605-614.
	Stoffel, J. T., Barboglio-Romo, P., Lenherr, S. M., Elliott, S. P., O’Dell, D., Myers, J. B., & Welk, B. (2021). Factors impacting bowel symptoms in a contemporary spinal cord injury cohort: results from the Neurogenic Bladder Research Group Registry. Spinal Cord, 59(9), 997-1002.
	Przydacz, M., Dudek, P., Golabek, T., Choragwicki, D., Kmita, M., Czech, A. K., ... & Chlosta, P. (2020). Neurogenic bladder symptom score: Polish translation, adaptation and validation of urinary disorder‐specific instrument for patients with neurogenic lower urinary tract dysfunction. International Journal of Clinical Practice, 74(10), e13582.
	Moghalu, O., Stoffel, J. T., Elliott, S., Welk, B., Lenherr, S., Herrick, J., ... & Neurogenic Bladder Research Group. (2021). Psychosocial aspects of health-related quality of life and the association with patient-reported bladder symptoms and satisfaction after spinal cord injury. Spinal cord, 59(9), 987-996.
	Welk, B., Lenherr, S., Elliott, S., Stoffel, J., Gomes, C. M., de Bessa, J., ... & Neurogenic Bladder Research Group. (2020). The creation and validation of a short form of the Neurogenic Bladder Symptom Score. Neurourology and Urodynamics, 39(4), 1162-1169.
	Myers, J. B., Lenherr, S. M., Stoffel, J. T., Elliott, S. P., Presson, A. P., Zhang, C., ... & Neurogenic Bladder Research Group (NBRG. org). (2019). The effects of augmentation cystoplasty and botulinum toxin injection on patient‐reported bladder function and quality of life among individuals with spinal cord injury performing clean intermittent catheterization. Neurourology and urodynamics, 38(…
	Trbovich M, Romo T, Polk M, Koek W, Kelly C, Stowe S, Kraus S, Kellogg D. The treatment of neurogenic lower urinary tract dysfunction in persons with spinal cord injury: An open label, pilot study of anticholinergic agent vs. mirabegron to evaluate cognitive impact and efficacy. Spinal Cord Ser Cases. 2021 Jun 10;7(1):50. doi: 10.1038/s41394-021-00413-6. PMID: 34112758; PMCID: PMC8192499.
	Moghalu, O., Stoffel, J. T., Elliott, S. P., Welk, B., Zhang, C., Presson, A., & Myers, J. (2022). Time-related changes in patient reported bladder symptoms and satisfaction after spinal cord injury. The Journal of Urology, 207(2), 392-399.
	Guler, M. A., Doğan, D., & Yilmaz Yalcinkaya, E. (2022). Validity and reliability of the Turkish version of the neurogenic bladder symptom score. Disability and Rehabilitation, 44(12), 2889-2895.
	Patel, D. P., Herrick, J. S., Stoffel, J. T., Elliott, S. P., Lenherr, S. M., Presson, A. P., ... & Neurogenic Bladder Research Group (NBRG. org). (2020). Reasons for cessation of clean intermittent catheterization after spinal cord injury: results from the Neurogenic Bladder Research Group spinal cord injury registry. Neurourology and Urodynamics, 39(1), 211-219.
	Welk, B., Lenherr, S., Elliott, S., Stoffel, J., Presson, A. P., Zhang, C., & Myers, J. B. (2018). The Neurogenic Bladder Symptom Score (NBSS): a secondary assessment of its validity, reliability among people with a spinal cord injury. Spinal Cord, 56(3), 259-264.
	Neurogenic Bladder Symptom Score short form
	Berradja, S., Turmel, N., Hentzen, C., Haddad, R., Miget, G., Grasland, M., ... & Amarenco, G. (2022). French version of the short form of neurogenic bladder symptom score: Cross-cultural adaptation and validation. Canadian Urological Association Journal, 16(9).
	Neurogenic Bowel Dysfunction score NBD
	Liu, C. W., Huang, C. C., Yang, Y. H., Chen, S. C., Weng, M. C., & Huang, M. H. (2009). Relationship between neurogenic bowel dysfunction and health-related quality of life in persons with spinal cord injury. Journal of Rehabilitation Medicine, 41(1), 35-40.
	Adriaansen, J. J., van Asbeck, F. W., van Kuppevelt, D., Snoek, G. J., & Post, M. W. (2015). Outcomes of neurogenic bowel management in individuals living with a spinal cord injury for at least 10 years. Archives of physical medicine and rehabilitation, 96(5), 905-912.
	Stoffel, J. T., Barboglio-Romo, P., Lenherr, S. M., Elliott, S. P., O’Dell, D., Myers, J. B., & Welk, B. (2021). Factors impacting bowel symptoms in a contemporary spinal cord injury cohort: results from the Neurogenic Bladder Research Group Registry. Spinal Cord, 59(9), 997-1002.
	van Doorn, T., Groenendijk, I. M., Scheepe, J. R., & Blok, B. F. (2022). Neurogenic bowel dysfunction score in spinal cord-injured patients: Translation and validation of the Dutch-language NBD score. Spinal Cord, 60(3), 223-227.
	Neuro-QoL applied cognition function short form
	Ordway, A. R., Johnson, K. L., Amtmann, D., Bocell, F. D., Jensen, M. P., & Molton, I. R. (2020). The relationship between resilience, self-efficacy, and employment in people with physical disabilities. Rehabilitation Counseling Bulletin, 63(4), 195-205.
	NeuroQOL PAWB
	Wilson, C. S., Forchheimer, M., Heinemann, A. W., Warren, A. M., & McCullumsmith, C. (2017). Assessment of the relationship of spiritual well-being to depression and quality of life for persons with spinal cord injury. Disability and rehabilitation, 39(5), 491-496.
	NeuroQOL-SF quality of life in neurological disorders short-form
	Mehta, S., Ahrens, J., Abu-Jurji, Z., Marrocco, S. L., Upper, R., Loh, E., ... & Wolfe, D. L. (2021). Feasibility of a virtual service delivery model to support physical activity engagement during the COVID-19 pandemic for those with spinal cord injury. The Journal of Spinal Cord Medicine, 44(sup1), S256-S265.
	Neuropathic Pain Scale
	Silver, M., Blum, D., Grainger, J., Hammer, A. E., & Quessy, S. (2007). Double-blind, placebo-controlled trial of lamotrigine in combination with other medications for neuropathic pain. Journal of pain and symptom management, 34(4), 446-454.
	Özkul, Ç., Kılınç, M., Yıldırım, S. A., Topçuoğlu, E. Y., & Akyüz, M. (2015). Effects of visual illusion and transcutaneous electrical nerve stimulation on neuropathic pain in patients with spinal cord injury: A randomised controlled cross-over trial. Journal of back and musculoskeletal rehabilitation, 28(4), 709-719.
	Neuropathic Pain Symptom Invetory NPSI
	Nagoshi, N., Kaneko, S., Fujiyoshi, K., Takemitsu, M., Yagi, M., Iizuka, S., ... & Nakamura, M. (2016). Characteristics of neuropathic pain and its relationship with quality of life in 72 patients with spinal cord injury. Spinal Cord, 54(9), 656-661.
	Yeh, N. C., Yang, Y. R., Huang, S. F., Ku, P. H., & Wang, R. Y. (2021). Effects of transcranial direct current stimulation followed by exercise on neuropathic pain in chronic spinal cord injury: a double-blinded randomized controlled pilot trial. Spinal Cord, 59(6), 684-692.
	Sato, G., Osumi, M., & Morioka, S. (2017). Effects of wheelchair propulsion on neuropathic pain and resting electroencephalography after spinal cord injury. Journal of Rehabilitation Medicine, 49(2), 136-143.
	Sawada, T., Okawara, H., Matsubayashi, K., Sugai, K., Kawakami, M., Tashiro, S., ... & Nakamura, M. (2021). Influence of body weight-supported treadmill training with voluntary-driven exoskeleton on the quality of life of persons with chronic spinal cord injury: a pilot study. International Journal of Rehabilitation Research, 44(4), 343-349.
	Kaur, J., Ghosh, S., Sahani, A. K., & Sinha, J. K. (2020). Mental imagery as a rehabilitative therapy for neuropathic pain in people with spinal cord injury: a randomized controlled trial. Neurorehabilitation and Neural Repair, 34(11), 1038-1049.
	Widerström-Noga, E., Felix, E. R., Adcock, J. P., Escalona, M., & Tibbett, J. (2016). Multidimensional neuropathic pain phenotypes after spinal cord injury. Journal of neurotrauma, 33(5), 482-492.
	Opsommer, E., Korogod, N., Stockinger, L., & Landmann, G. (2021). Multimodal sensory evaluation of neuropathic spinal cord injury pain: an experimental study. Spinal cord, 59(8), 842-854.
	Kopsky, D. J., Ettema, F. W. L., van der Leeden, M., Dekker, J., & Stolwijk‐Swüste, J. M. (2014). Percutaneous nerve stimulation in chronic neuropathic pain patients due to spinal cord injury: a pilot study. Pain Practice, 14(3), 252-259.
	Wong, M. L., Fleming, L., Robayo, L. E., & Widerström-Noga, E. (2020). Utility of the Neuropathic Pain Symptom Inventory in people with spinal cord injury. Spinal Cord, 58(1), 35-42.
	Valerio, F., Apostolos‐Pereira, S. L., Sato, D. K., Callegaro, D., Lucato, L. T., Barboza, V. R., ... & Ciampi de Andrade, D. (2020). Characterization of pain syndromes in patients with neuromyelitis optica. European journal of pain, 24(8), 1548-1568.
	NIH toolbox cognition
	Kersey, J., Terhorst, L., Heinemann, A. W., Hammel, J., Baum, C., McCue, M., & Skidmore, E. R. (2022). Construct validity of the enfranchisement scale of the community participation indicators. Clinical Rehabilitation, 36(2), 263-271.
	NIH toolbox emotion battery
	Wong, A. W., Chen, C., Baum, M. C., Heaton, R. K., Goodman, B., & Heinemann, A. W. (2019). Cognitive, emotional, and physical functioning as predictors of paid employment in people with stroke, traumatic brain injury, and spinal cord injury. The American Journal of Occupational Therapy, 73(2), 7302205010p1-7302205010p15.
	NIH toolbox friendship
	Wong, A. W., Garcia, S. F., Hahn, E. A., Semik, P., Lai, J. S., Magasi, S., ... & Heinemann, A. W. (2021). Rasch analysis of social attitude barriers and facilitators to participation for individuals with disabilities. Archives of physical medicine and rehabilitation, 102(4), 675-686.
	NIH toolbox loneliness
	Wong, A. W., Garcia, S. F., Hahn, E. A., Semik, P., Lai, J. S., Magasi, S., ... & Heinemann, A. W. (2021). Rasch analysis of social attitude barriers and facilitators to participation for individuals with disabilities. Archives of physical medicine and rehabilitation, 102(4), 675-686.
	Northwick Park Dependency Scale NPDS
	Siegert, R. J., Jackson, D. M., & Turner-Stokes, L. (2014). The Needs and Provision Complexity Scale: a first psychometric analysis using multicentre data. Clinical rehabilitation, 28(7), 687-695.
	Nottingham Health Profile NHP
	Köçe, K., Atıcı, E., Buran Çırak, Y., Dürüstkan Elbaşı, N., & Tütüneken, Y. E. (2022). Cultural adaptation and Turkish version of Physical Activity Scale for Individuals with Physical Disabilities in individuals with spinal cord injury: a reliability and validity study. Disability and Rehabilitation, 44(21), 6414-6423.
	Thietje, R., Giese, R., Kaphengst, C., Runde, P., & Schulz, A. P. (2010). Parameters for positive outcome of the in-hospital rehabilitation of spinal cord lesion patients: the Boberg Quality Score. Spinal cord, 48(7), 537-541.
	Nottwill Environmental Factors Inventory Short form NEFI-S
	Middleton, J. W., Arora, M., Kifley, A., Clark, J., Borg, S. J., Tran, Y., ... & Geraghty, T. (2022). Australian arm of the International Spinal Cord Injury (Aus-InSCI) Community Survey: 2. Understanding the lived experience in people with spinal cord injury. Spinal Cord, 1-11.
	Reinhardt, J. D., Fellinghauer, C. S., & Post, M. W. (2021). Change in environmental barriers experienced over a 5-year period by people living with spinal cord injury in Switzerland: a prospective cohort study. Spinal Cord, 59(4), 441-451.
	Fekete, C., Debnar, C., Scheel-Sailer, A., & Gemperli, A. (2022). Does the socioeconomic status predict health service utilization in persons with enhanced health care needs? Results from a population-based survey in persons with spinal cord lesions from Switzerland. International Journal for Equity in Health, 21(1), 94.
	Reinhardt, J. D., Middleton, J., Bökel, A., Kovindha, A., Kyriakides, A., Hajjioui, A., ... & Kujawa, J. (2020). Environmental barriers experienced by people with spinal cord injury across 22 countries: results from a cross-sectional survey. Archives of Physical Medicine and Rehabilitation, 101(12), 2144-2156.
	Xu, M., Li, H., Zhao, Z., Yang, Y., Sun, Z., Han, H., ... & Reinhardt, J. D. (2018). Environmental barriers, functioning and quality of life in 2008 Wenchuan earthquake victims with spinal cord injury eight years after the disaster: A cross-sectional study. Journal of Rehabilitation Medicine, 50(10), 866-871.
	Schwegler, U., Fellinghauer, C. S., Trezzini, B., Siegrist, J., & SwiSCI Study Group. (2020). Factors associated with labor market participation of persons with traumatic SCI in Switzerland: analyzing the predictive power of social background, health, functional independence, and the environment. Spinal Cord, 58(4), 411-422.
	Bökel, A., Dierks, M. L., Gutenbrunner, C., Weidner, N., Geng, V., Kalke, Y. B., ... & Sturm, C. (2020). Perceived environmental barriers for people with spinal cord injury in Germany and their influence on quality of life. Journal of rehabilitation medicine, 52(8), 1-9.
	Reinhardt, J. D., Ballert, C., Brinkhof, M. W., & Post, M. W. (2016). Perceived impact of environmental barriers on participation among people living with spinal cord injury in Switzerland. Journal of rehabilitation medicine, 48(2), 210-218.
	Ballert, C. S., Post, M. W., Brinkhof, M. W., Reinhardt, J. D., & SwiSCI Study Group. (2015). Psychometric properties of the Nottwil environmental factors inventory short form. Archives of physical medicine and rehabilitation, 96(2), 233-240.
	Utiyama, D. M. O., Alfieri, F. M., Ramos, V. D., & Battistella, L. R. (2022). Results from the International Spinal Cord Injury Community Survey: The Lived Experience of People with Spinal Cord Injury in South-Eastern Brazil. Journal of Rehabilitation Medicine, 54, jrm00342-jrm00342.
	Older Adult Health and Mood Questionnaire OAHMQ
	Saunders, L. L., Krause, J. S., & Focht, K. L. (2012). A longitudinal study of depression in survivors of spinal cord injury. Spinal cord, 50(1), 72-77.
	Krause, J. S., Reed, K. S., & McArdle, J. J. (2010). A structural analysis of health outcomes after spinal cord injury. The Journal of Spinal Cord Medicine, 33(1), 22-32.
	Krause, J., Carter, R. E., & Brotherton, S. (2009). Associations of mode of locomotion and independence in locomotion with long-term outcomes after spinal cord injury. The journal of spinal cord medicine, 32(3), 237-247.
	Krause, J. S., Saunders, L. L., Reed, K. S., Coker, J., Zhai, Y., & Johnson, E. (2009). Comparison of the Patient Health Questionnaire and the Older Adult Health and Mood Questionnaire for self-reported depressive symptoms after spinal cord injury. Rehabilitation psychology, 54(4), 440.
	Krause, J. S., Kemp, B., & Coker, J. (2000). Depression after spinal cord injury: relation to gender, ethnicity, aging, and socioeconomic indicators. Archives of physical medicine and rehabilitation, 81(8), 1099-1109.
	J. Kemp, B., & Stuart Krause, J. (1999). Depression and life satisfaction among people ageing with post-polio and spinal cord injury. Disability and rehabilitation, 21(5-6), 241-249.
	Krause, J. S., Coker, J., Charlifue, S., & Whiteneck, G. G. (1999). Depression and subjective well-being among 97 American Indians with spinal cord injury: A descriptive study. Rehabilitation psychology, 44(4), 354.
	Cao, Y., Li, C., Gregory, A., Charlifue, S., & Krause, J. S. (2017). Depressive symptomatology after spinal cord injury: A multi-center investigation of multiple racial-ethnic groups. The Journal of Spinal Cord Medicine, 40(1), 85-92.
	Krause, J. S., Brotherton, S. S., Morrisette, D. C., Newman, S. D., & Karakostas, T. E. (2007). Does pain interference mediate the relationship of independence in ambulation with depressive symptoms after spinal cord injury?. Rehabilitation Psychology, 52(2), 162.
	Mitchell, J., & Adkins, R. (2010). Five-year changes in self-rated health and associated factors for people aging with versus without spinal cord injury. Topics in Spinal Cord Injury Rehabilitation, 15(3), 21-33.
	Krause, J. S., & Broderick, L. (2004). Outcomes after spinal cord injury: comparisons as a function of gender and race and ethnicity. Archives of physical medicine and rehabilitation, 85(3), 355-362.
	Yuen, H. K., Burik, J., & Krause, J. (2004). Physical and psychosocial well-being among adults with spinal cord injury: the role of volunteer activities. Topics in Spinal Cord Injury Rehabilitation, 9(4), 19-25.
	Cao, Y., Li, C., Newman, S., Lucas, J., Charlifue, S., & Krause, J. S. (2017). Posttraumatic stress disorder after spinal cord injury. Rehabilitation psychology, 62(2), 178.
	Brown, S., Saunders, L., & Krause, J. (2012). Racial disparities in depression and life satisfaction after spinal cord injury: a mediational model. Topics in spinal cord injury rehabilitation, 18(3), 232-240.
	Krause, J. S., Saunders, L. L., & Zhai, Y. (2012). Stability of predictors of mortality after spinal cord injury. Spinal Cord, 50(4), 281-284.
	Kemp, B., & Bateham, A. (2010). The role of distress and social involvement in quality of life among people with spinal cord injury. Topics in Spinal Cord Injury Rehabilitation, 16(2), 72-80.
	Cao, Y., DiPiro, N. D., Xi, J., & Krause, J. S. (2014). Unmet expectations of adjustment and depressive symptoms among people with chronic traumatic spinal cord injury. Rehabilitation Psychology, 59(3), 313.
	Older People's Quality of Life Questionnaire - Brief OPQOL
	Silverman, A. M., Molton, I. R., Smith, A. E., Jensen, M. P., & Cohen, G. L. (2017). Solace in solidarity: Disability friendship networks buffer well-being. Rehabilitation Psychology, 62(4), 525.
	Wong, J. L., Alschuler, K. N., Mroz, T. M., Hreha, K. P., & Molton, I. R. (2019). Identification of targets for improving access to care in persons with long term physical disabilities. Disability and Health Journal, 12(3), 366-374.
	Oral Health Score OHS
	Sullivan, A. L. (2012). Perception of oral status as a barrier to oral care for people with spinal cord injuries. American Dental Hygienists' Association, 86(2), 111-119.
	Orientation to Life Questionnaire OLQ
	Livneh, H., & Martz, E. (2014). Coping strategies and resources as predictors of psychosocial adaptation among people with spinal cord injury. Rehabilitation psychology, 59(3), 329.
	Oswestry Disability Index ODI
	Knop, C., Kranabetter, T., Reinhold, M., & Blauth, M. (2009). Combined posterior–anterior stabilisation of thoracolumbar injuries utilising a vertebral body replacing implant. European Spine Journal, 18, 949-963.
	Amitkumar, M., Singh, P. K., Singh, K. J., Khumukcham, T., Sawarkar, D. P., Chandra, S. P., & Kale, S. S. (2020). Surgical outcome in spinal operation in patients aged 70 years and above. Neurology India, 68(1), 45.
	Wang, B., Fan, Y., Dong, J., Wang, H., Wang, F., Liu, Z., ... & Wu, Z. (2017). A retrospective study comparing percutaneous and open pedicle screw fixation for thoracolumbar fractures with spinal injuries. Medicine, 96(38).
	Bernstein, D. N., Greenstein, A. S., D’Amore, T., & Mesfin, A. (2020). Do PROMIS physical function, pain interference, and depression correlate to the Oswestry Disability Index and Neck Disability Index in spine trauma patients?. Spine, 45(11), 764-769.
	Buijs, G. S., de Gendt, E. E., Sadiqi, S., Post, M. W., Muijs, S. P., & Oner, F. C. (2022). Long-Term Reliability and Validity of the AO Spine PROST (Patient-Reported Outcome Spine Trauma). Spine, 47(17), E562-E569.
	Pain Anxiety Symptoms Scale 20 PASS-20
	Börsbo, B., Gerdle, B., & Peolsson, M. (2010). Impact of the interaction between self-efficacy, symptoms and catastrophising on disability, quality of life and health in with chronic pain patients. Disability and rehabilitation, 32(17), 1387-1396.
	Börsbo, B., Peolsson, M., & Gerdle, B. (2009). The complex interplay between pain intensity, depression, anxiety and catastrophising with respect to quality of life and disability. Disability and rehabilitation, 31(19), 1605-1613.
	Pain Catastrophizing Thought Scale PCTS
	Valerio, F., Apostolos‐Pereira, S. L., Sato, D. K., Callegaro, D., Lucato, L. T., Barboza, V. R., ... & Ciampi de Andrade, D. (2020). Characterization of pain syndromes in patients with neuromyelitis optica. European journal of pain, 24(8), 1548-1568.
	Pain Catastrophizing Scale PCS
	Finley, M. A., & Euiler, E. (2020). Association of musculoskeletal pain, fear-avoidance factors, and quality of life in active manual wheelchair users with SCI: A pilot study. The journal of spinal cord medicine, 43(4), 497-504.
	Müller, R., Gertz, K. J., Molton, I. R., Terrill, A. L., Bombardier, C. H., Ehde, D. M., & Jensen, M. P. (2016). Effects of a tailored positive psychology intervention on well-being and pain in individuals with chronic pain and a physical disability. The Clinical journal of pain, 32(1), 32-44.
	Curtis, K. J., Hitzig, S. L., Leong, N., Wicks, C. E., Ditor, D. S., & Katz, J. (2015). Evaluation of a modified yoga program for persons with spinal cord injury. Therapeutic recreation journal, 49(2), 97.
	Craig, A., Tran, Y., Guest, R., & Middleton, J. (2020). Excessive daytime sleepiness in adults with spinal cord injury and associations with pain catastrophizing and pain intensity. Spinal Cord, 58(7), 831-839.
	Börsbo, B., Gerdle, B., & Peolsson, M. (2010). Impact of the interaction between self-efficacy, symptoms and catastrophising on disability, quality of life and health in with chronic pain patients. Disability and rehabilitation, 32(17), 1387-1396.
	Gruener, H., Zeilig, G., Laufer, Y., Blumen, N., & Defrin, R. (2018). Increased psychological distress among individuals with spinal cord injury is associated with central neuropathic pain rather than the injury characteristics. Spinal cord, 56(2), 176-184.
	Furrer, A., Michel, G., Terrill, A. L., Jensen, M. P., & Müller, R. (2019). Modeling subjective well-being in individuals with chronic pain and a physical disability: the role of pain control and pain catastrophizing. Disability and rehabilitation, 41(5), 498-507.
	Finley, M., Euiler, E., Baehr, L., Gracely, E., Brownsberger, M., Schmidt-Read, M., ... & Geigle, P. R. (2021). Relationship of psychosocial factors and musculoskeletal pain among individuals with newly acquired spinal cord injury. Spinal Cord Series and Cases, 7(1), 61.
	Börsbo, B., Peolsson, M., & Gerdle, B. (2009). The complex interplay between pain intensity, depression, anxiety and catastrophising with respect to quality of life and disability. Disability and rehabilitation, 31(19), 1605-1613.
	Miller Smedema, S., Catalano, D., & Ebener, D. J. (2010). The relationship of coping, self-worth, and subjective well-being: A structural equation model. Rehabilitation Counseling Bulletin, 53(3), 131-142.
	Philippus, A., Sevigny, M., Agtarap, S., MacIntyre, B., Welch, A., Trost, Z., ... & Monden, K. R. (2021). Validation of the injustice experience questionnaire (IEQ) in a spinal cord injury population. Spinal Cord, 59(11), 1177-1186.
	Pain Cognition List-2003 PCL
	Heutink, M., Post, M., Overdulve, C., Pfennings, L., van de Vis, W., Vrijens, N., & Lindeman, E. (2013). Which pain coping strategies and cognitions are associated with outcomes of a cognitive behavioral intervention for neuropathic pain after spinal cord injury?. Topics in spinal cord injury rehabilitation, 19(4), 330-340.
	Pain Coping and Cognition List PCCL
	Wollaars, M. M., Post, M. W., van Asbeck, F. W., & Brand, N. (2007). Spinal cord injury pain: the influence of psychologic factors and impact on quality of life. The Clinical journal of pain, 23(5), 383-391.
	Pain Coping Inventory PCI
	Heutink, M., Post, M. W., Luthart, P., Pfennings, L. E., Dijkstra, C. A., & Lindeman, E. (2010). A multidisciplinary cognitive behavioural programme for coping with chronic neuropathic pain following spinal cord injury: the protocol of the CONECSI trial. BMC neurology, 10(1), 1-8.
	Heutink, M., Post, M., Overdulve, C., Pfennings, L., van de Vis, W., Vrijens, N., & Lindeman, E. (2013). Which pain coping strategies and cognitions are associated with outcomes of a cognitive behavioral intervention for neuropathic pain after spinal cord injury?. Topics in spinal cord injury rehabilitation, 19(4), 330-340.
	Pain Disability Index PDI
	Börsbo, B., Gerdle, B., & Peolsson, M. (2010). Impact of the interaction between self-efficacy, symptoms and catastrophising on disability, quality of life and health in with chronic pain patients. Disability and rehabilitation, 32(17), 1387-1396.
	Asih, S., Neblett, R., Mayer, T. G., Brede, E., & Gatchel, R. J. (2014). Insomnia in a chronic musculoskeletal pain with disability population is independent of pain and depression. The Spine Journal, 14(9), 2000-2007.
	Börsbo, B., Peolsson, M., & Gerdle, B. (2009). The complex interplay between pain intensity, depression, anxiety and catastrophising with respect to quality of life and disability. Disability and rehabilitation, 31(19), 1605-1613.
	PainDETECT questionnaire PD-Q
	Müller, R., Gertz, K. J., Molton, I. R., Terrill, A. L., Bombardier, C. H., Ehde, D. M., & Jensen, M. P. (2016). Effects of a tailored positive psychology intervention on well-being and pain in individuals with chronic pain and a physical disability. The Clinical journal of pain, 32(1), 32-44.
	Packham, T. L., Cappelleri, J. C., Sadosky, A., MacDermid, J. C., & Brunner, F. (2017). Measurement properties of painDETECT: Rasch analysis of responses from community-dwelling adults with neuropathic pain. BMC neurology, 17, 1-9.
	Furrer, A., Michel, G., Terrill, A. L., Jensen, M. P., & Müller, R. (2019). Modeling subjective well-being in individuals with chronic pain and a physical disability: the role of pain control and pain catastrophizing. Disability and rehabilitation, 41(5), 498-507.
	Pain Impact Questionnaire PIQ-6
	Amtmann, D., Bamer, A. M., Cook, K. F., Askew, R. L., Noonan, V. K., & Brockway, J. A. (2012). University of Washington self-efficacy scale: A new self-efficacy scale for people with disabilities. Archives of physical medicine and rehabilitation, 93(10), 1757-1765.
	Pain Medication Questionnaire
	Krause, J. S., Dismuke-Greer, C. E., Reed, K. S., & Li, C. (2020). Employment status, hours working, and gainful earnings after spinal cord injury: relationship with pain, prescription medications for pain, and nonprescription opioid use. Spinal cord, 58(3), 275-283.
	Krause, J. S., Clark, J. M. R., & Saunders, L. L. (2015). Pain medication misuse among participants with spinal cord injury. Spinal Cord, 53(8), 630-635.
	Hand, B. N., Velozo, C. A., & Krause, J. S. (2017). Rasch measurement properties of the Pain Medication Questionnaire in persons with spinal cord injury. Spinal Cord, 55(12), 1117-1122.
	Saunders, L., DiPiro, N., Krause, J., Brotherton, S., & Kraft, S. (2013). Risk of fall-related injuries among ambulatory participants with spinal cord injury. Topics in Spinal Cord Injury Rehabilitation, 19(4), 259-266.
	Clark, J. M., Cao, Y., & Krause, J. S. (2017). Risk of pain medication misuse after spinal cord injury: the role of substance use, personality, and depression. The Journal of Pain, 18(2), 166-177.
	Pain Outcomes Questionnaire POQ-VA
	Boutilier, G., Sawatzky, B. J., Grant, C., Wiefelspuett, S., & Finlayson, H. (2012). Spasticity changes in SCI following a dynamic standing program using the Segway. Spinal cord, 50(8), 595-598.
	Pain Self Efficacy Questionnaire PSEQ
	Azurdia, D., Acuña, S. M., Narasaki-Jara, M., Furtado Jr, O., & Jung, T. (2022). Effects of Virtual Reality-Based Aerobic Exercise on Perceptions of Pain and Fatigue in Individuals with Spinal Cord Injury. Games for Health Journal, 11(4), 236-241.
	Craig, A., Tran, Y., Guest, R., & Middleton, J. (2020). Excessive daytime sleepiness in adults with spinal cord injury and associations with pain catastrophizing and pain intensity. Spinal Cord, 58(7), 831-839.
	Perry, K. N., Nicholas, M. K., Middleton, J., & Siddall, P. (2009). Psychological characteristics of people with spinal cord injury-related persisting pain referred to a tertiary pain management center. J Rehabil Res Dev, 46(1), 57-67.
	Siddall, P. J., McIndoe, L., Austin, P., & Wrigley, P. J. (2017). The impact of pain on spiritual well-being in people with a spinal cord injury. Spinal cord, 55(1), 105-111.
	Pain Stages for Change Questionnaire PSOCQ
	Burns, A. S., Delparte, J. J., Ballantyne, E. C., & Boschen, K. A. (2013). Evaluation of an interdisciplinary program for chronic pain after spinal cord injury. PM&R, 5(10), 832-838.
	Parenting Stress Index PSI
	Alexander, C. J., Hwang, K., & Sipski, M. L. (2002). Mothers with spinal cord injuries: Impact on marital, family, and children’s adjustment. Archives of physical medicine and rehabilitation, 83(1), 24-30.
	Participation Enfranchisement Measure
	Locatelli, S. M., Etingen, B., Miskevics, S., & LaVela, S. L. (2017). Effect of the environment on participation in spinal cord injuries/disorders: The mediating impact of resilience, grief, and self-efficacy. Rehabilitation Psychology, 62(3), 334.
	Participation Assessment with Recombined Tools - Objective PART-O
	Coker, J., Cuthbert, J., Ketchum, J. M., Holicky, R., Huston, T., & Charlifue, S. (2019). Re-inventing yourself after spinal cord injury: a site-specific randomized clinical trial. Spinal cord, 57(4), 282-292.
	Participation in Daily Activities Questionnaire PDAQ
	Cobb, J., Dumont, F., Leblond, J., Park, S., Noonan, V., & Noreau, L. (2014). An exploratory analysis of the potential association between SCI secondary health conditions and daily activities. Topics in Spinal Cord Injury Rehabilitation, 20(4), 277-288.
	Noreau, L., Cobb, J., Bélanger, L. M., Dvorak, M. F., Leblond, J., & Noonan, V. K. (2013). Development and assessment of a community follow-up questionnaire for the Rick Hansen spinal cord injury registry. Archives of Physical Medicine and Rehabilitation, 94(9), 1753-1765.
	Participation Measure Post Acute Care PM-PAC
	Noonan, V. K., Kopec, J. A., Noreau, L., Singer, J., Mâsse, L. C., & Dvorak, M. F. (2010). Comparing the reliability of five participation instruments in persons with spinal conditions. Journal of Rehabilitation Medicine, 42(8), 735-743.
	Noonan, V. K., Kopec, J. A., Noreau, L., Singer, J., Mâsse, L. C., Zhang, H., & Dvorak, M. F. (2010). Comparing the validity of five participation instruments in persons with spinal conditions.
	Participation Objective Participation Subjective POPS
	Noonan, V. K., Kopec, J. A., Noreau, L., Singer, J., Mâsse, L. C., & Dvorak, M. F. (2010). Comparing the reliability of five participation instruments in persons with spinal conditions. Journal of Rehabilitation Medicine, 42(8), 735-743.
	Noonan, V. K., Kopec, J. A., Noreau, L., Singer, J., Mâsse, L. C., Zhang, H., & Dvorak, M. F. (2010). Comparing the validity of five participation instruments in persons with spinal conditions.
	Badenhorst, M., Brown, J. C., Lambert, M. I., Van Mechelen, W., & Verhagen, E. (2018). Quality of life among individuals with rugby-related spinal cord injuries in South Africa: a descriptive cross-sectional study. BMJ open, 8(6), e020890.
	Participation of People with Mobility Limitations Survey PARTS/M
	Gray, D. B., Hollingsworth, H. H., Stark, S. L., & Morgan, K. A. (2006). Participation survey/mobility: psychometric properties of a measure of participation for people with mobility impairments and limitations. Archives of physical medicine and rehabilitation, 87(2), 189-197.
	Crawford, A., Hollingsworth, H. H., Morgan, K., & Gray, D. B. (2008). People with mobility impairments: Physical activity and quality of participation. Disability and health journal, 1(1), 7-13.
	Patient Activation Measure PAM
	Munce, S. E. P., Straus, S. E., Fehlings, M. G., Voth, J., Nugaeva, N., Jang, E., ... & Jaglal, S. B. (2016). Impact of psychological characteristics in self-management in individuals with traumatic spinal cord injury. Spinal cord, 54(1), 29-33.
	Heinemann, A. W., LaVela, S. L., Etingen, B., Miskovic, A., Locatelli, S. M., Neumann, H. D., & Chen, D. (2016). Perceptions of person-centered care following spinal cord injury. Archives of physical medicine and rehabilitation, 97(8), 1338-1344.
	De Laat, H. E. W., De Munter, A. C., Van der Burg, M. J., Ulrich, D. J. O., & Kloeters, O. (2017). A cross-sectional study on self-management of pressure ulcer prevention in paraplegic patients. Journal of tissue viability, 26(1), 69-74.
	Patient Assessment of Chronic Illness Care PACIC
	Dicianno, B. E., Lovelace, J., Peele, P., Fassinger, C., Houck, P., Bursic, A., & Boninger, M. L. (2016). Effectiveness of a wellness program for individuals with spina bifida and spinal cord injury within an integrated delivery system. Archives of physical medicine and rehabilitation, 97(11), 1969-1978.
	Heinemann, A. W., LaVela, S. L., Etingen, B., Miskovic, A., Locatelli, S. M., Neumann, H. D., & Chen, D. (2016). Perceptions of person-centered care following spinal cord injury. Archives of physical medicine and rehabilitation, 97(8), 1338-1344.
	Patient Global Impression of Change questionnaire
	Norrbrink, C., & Lundeberg, T. (2011). Acupuncture and massage therapy for neuropathic pain following spinal cord injury: an exploratory study. Acupuncture in Medicine, 29(2), 108-115.
	Yeh, N. C., Yang, Y. R., Huang, S. F., Ku, P. H., & Wang, R. Y. (2021). Effects of transcranial direct current stimulation followed by exercise on neuropathic pain in chronic spinal cord injury: a double-blinded randomized controlled pilot trial. Spinal Cord, 59(6), 684-692.
	Kopsky, D. J., Ettema, F. W. L., van der Leeden, M., Dekker, J., & Stolwijk‐Swüste, J. M. (2014). Percutaneous nerve stimulation in chronic neuropathic pain patients due to spinal cord injury: a pilot study. Pain Practice, 14(3), 252-259.
	Ogawa, S., Arakawa, A., Hayakawa, K., & Yoshiyama, T. (2016). Pregabalin for neuropathic pain: why benefits could be expected for multiple pain conditions. Clinical drug investigation, 36, 877-888.
	Patient-perceived Participation in Daily Activities Questionnaire PDAQ
	Sweet, S. N., Noreau, L., Leblond, J., & Martin Ginis, K. A. (2016). Peer support need fulfillment among adults with spinal cord injury: relationships with participation, life satisfaction and individual characteristics. Disability and rehabilitation, 38(6), 558-565.
	Patient Reported Impact of Spasticity Measure PRISM
	Cook, K., Williams, A., Teal, C., Robinson-Wheelen, S., Mahoney, J., Engebretson, J. C., ... & Sherwood, A. M. (2005). THE PATIENT-REPORTED IMPACT OF SPASTICITY MEASURE (PRISM): A NEW MEASURE ASSESSING THE IMPACT OF SPACTICITY ON PERSONS WITH SPINAL CORD INJURY. Journal of Neurologic Physical Therapy, 29(4), 204-205.
	Sweatman, W. M., Heinemann, A. W., Furbish, C. L., & Field-Fote, E. C. (2020). Modified PRISM and SCI-SET spasticity measures for persons with traumatic spinal cord injury: results of a Rasch analyses. Archives of physical medicine and rehabilitation, 101(9), 1570-1579.
	McKay, W. B., Sweatman, W. M., & Field-Fote, E. C. (2018). The experience of spasticity after spinal cord injury: perceived characteristics and impact on daily life. Spinal Cord, 56(5), 478-486.
	Pearlin-Schooler Mastery scale
	Munce, S. E. P., Straus, S. E., Fehlings, M. G., Voth, J., Nugaeva, N., Jang, E., ... & Jaglal, S. B. (2016). Impact of psychological characteristics in self-management in individuals with traumatic spinal cord injury. Spinal cord, 54(1), 29-33.
	Pediatric Measure of Participation short form PMoP
	Mulcahey, M. J., Thielen, C. C., Slavin, M. D., Ni, P., & Jette, A. M. (2021). Pediatric measure of participation short forms version 2.0: development and evaluation. Spinal Cord, 59(11), 1146-1154.
	Ni, P., Mulcahey, M. J., Slavin, M. D., Thielen, C. C., Vogel, L. C., Sadowsky, C., ... & Jette, A. M. (2019). Tracking spinal cord injury functional outcomes across the lifespan: validation of linking coefficients. Archives of physical medicine and rehabilitation, 100(10), 1924-1931.
	Pediatric Orthopedic Surgeons of North America POSNA pediatric musculoskeletal functional health questionnaire
	Boyer, B. A., Nowcid, C. A., & Ware, C. (2012). Functional independence in pediatric-onset spinal cord injury: Two levels of mediation. Rehabilitation Psychology, 57(4), 328.
	Pediatric Quality of Life Inventory PedsQOL
	Anderson, C. J., Kelly, E. H., Klaas, S. J., Russell, H., Daharsh, E., & Vogel, L. C. (2009). Anxiety and depression in children and adolescents with spinal cord injuries. Developmental Medicine & Child Neurology, 51(10), 826-832.
	Smith, T. F., Russell, H. F., Kelly, E. H., Mulcahey, M. J., Betz, R. R., & Vogel, L. C. (2013). Examination and measurement of coping among adolescents with spinal cord injury. Spinal cord, 51(9), 710-714.
	Garma, S. I., Kelly, E. H., Daharsh, E. Z., & Vogel, L. C. (2011). Health-related quality of life after pediatric spinal cord injury. Journal of pediatric psychology, 36(2), 226-236.
	Benninger, I., Lampart, P., Mueller, G., Augutis, M., Eriks-Hoogland, I., Grunt, S., ... & Pepsci-Collaboration. (2022). Needs and research priorities for young people with spinal cord lesion or spina bifida and their caregivers: a national survey in Switzerland within the PEPSCI collaboration. Children, 9(3), 318.
	Knaus, M. E., Ahmad, H., Metzger, G. A., Beyene, T. J., Thomas, J. L., Weaver, L. J., ... & Halaweish, I. (2022). Outcomes of a telemedicine bowel management program during COVID-19. Journal of Pediatric Surgery, 57(1), 80-85.
	Kelly, E., & Vogel, L. (2013). Overview of psychosocial health among youth with spinal cord injury. Topics in spinal cord injury rehabilitation, 19(2), 129-141.
	January, A. M., Kelly, E. H., Russell, H. F., Zebracki, K., & Vogel, L. C. (2019). Patterns of coping among caregivers of children with spinal cord injury: Associations with parent and child well-being. Families, Systems, & Health, 37(2), 150.
	Zebracki, K., Hwang, M., Vogel, L. C., Mulcahey, M. J., & Varni, J. W. (2022). PedsQL™ spinal cord injury module: reliability and validity. Topics in Spinal Cord Injury Rehabilitation, 28(1), 64-77.
	Kelly, E. H., Anderson, C. J., Garma, S. I., Russell, H. F., Klaas, S. J., Gorzkowski, J. A., & Vogel, L. C. (2011). Relationships between the psychological characteristics of youth with spinal cord injury and their primary caregivers. Spinal Cord, 49(2), 200-205.
	Janssens, L., Gorter, J. W., Ketelaar, M., Kramer, W. L., & Holtslag, H. R. (2009). Long-term health-related quality of life in major pediatric trauma: a pilot study. European Journal of Trauma and Emergency Surgery, 35, 371-377.
	Pediatric Quality of Life short form PedsQOL SF15
	Zebracki, K., Hwang, M., Vogel, L. C., Mulcahey, M. J., & Varni, J. W. (2022). PedsQL™ spinal cord injury module: reliability and validity. Topics in Spinal Cord Injury Rehabilitation, 28(1), 64-77.
	Pediatric Spinal Cord Injury Activity Measure PEDI-SCI-AM
	Slavin, M. D., Mulcahey, M. J., Calhoun Thielen, C., Ni, P., Vogel, L. C., Haley, S. M., & Jette, A. M. (2016). Measuring activity limitation outcomes in youth with spinal cord injury. Spinal Cord, 54(7), 546-552.
	Ni, P., Mulcahey, M. J., Slavin, M. D., Thielen, C. C., Vogel, L. C., Sadowsky, C., ... & Jette, A. M. (2019). Tracking spinal cord injury functional outcomes across the lifespan: validation of linking coefficients. Archives of physical medicine and rehabilitation, 100(10), 1924-1931.
	Pediatric Spinal Cord Injury Activity Measure PEDI-SCI-AM SF
	Slavin, M. D., Mulcahey, M. J., Calhoun Thielen, C., Ni, P., Vogel, L. C., Haley, S. M., & Jette, A. M. (2016). Measuring activity limitation outcomes in youth with spinal cord injury. Spinal Cord, 54(7), 546-552.
	Pediatric Spinal Cord Injury Activity Measure PEDI-SCI-AM CAT
	Slavin, M. D., Mulcahey, M. J., Calhoun Thielen, C., Ni, P., Vogel, L. C., Haley, S. M., & Jette, A. M. (2016). Measuring activity limitation outcomes in youth with spinal cord injury. Spinal Cord, 54(7), 546-552.
	Pelvic organ prolapse/urinary Incontinence Sexual Questionnaire PISQ-31, women
	Przydacz, M., Golabek, T., Dudek, P., & Chlosta, P. (2021). The Multiple Sclerosis Intimacy and Sexuality Questionnaire (MSISQ-15): translation, adaptation and validation of the Polish version for patients with multiple sclerosis and spinal cord injury. BMC neurology, 21, 1-8.
	Pelvic organ prolapse/urinary Incontinence Sexual Questionnaire PISQ-12, women
	Noordhoff, T. C., Scheepe, J. R., 't Hoen, L. A., Sluis, T. A., & Blok, B. F. (2018). The Multiple Sclerosis Intimacy and Sexuality Questionnaire (MSISQ‐15): Validation of the Dutch version in patients with multiple sclerosis and spinal cord injury. Neurourology and Urodynamics, 37(8), 2867-2874.
	Penn Spasm Frequency Scale PSFS
	Norrbrink, C., & Lundeberg, T. (2011). Acupuncture and massage therapy for neuropathic pain following spinal cord injury: an exploratory study. Acupuncture in Medicine, 29(2), 108-115.
	Adams, M. M., & Hicks, A. L. (2011). Comparison of the effects of body-weight-supported treadmill training and tilt-table standing on spasticity in individuals with chronic spinal cord injury. The journal of spinal cord medicine, 34(5), 488-494.
	Soloukey, S., Drenthen, J., Osterthun, R., de Vos, C. C., De Zeeuw, C. I., Huygen, F. J., & Harhangi, B. S. (2021). How to identify responders and nonresponders to dorsal root ganglion-stimulation aimed at eliciting motor responses in chronic spinal cord injury: post hoc clinical and neurophysiological tests in a case series of five patients. Neuromodulation: Technology at the Neural Interface, 2…
	McCormick, Z. L., Chu, S. K., Binler, D., Neudorf, D., Mathur, S. N., Lee, J., & Marciniak, C. (2016). Intrathecal versus oral baclofen: a matched cohort study of spasticity, pain, sleep, fatigue, and quality of life. PM&R, 8(6), 553-562.
	Holtz, K. A., Lipson, R., Noonan, V. K., Kwon, B. K., & Mills, P. B. (2017). Prevalence and effect of problematic spasticity after traumatic spinal cord injury. Archives of physical medicine and rehabilitation, 98(6), 1132-1138.
	Çulha, C., Ünsal-Delialioğlu, S., Egüz, P., Kulaklı, F., & Özel, S. (2017). Spasticity in patients with traumatic spinal cord injury: from the patients' and physicians' perspective. Turkish Journal of Physical Medicine & Rehabilitation/Turkiye Fiziksel Tip ve Rehabilitasyon Dergisi, 63(1).
	Adams, M. M., Ginis, K. A. M., & Hicks, A. L. (2007). The spinal cord injury spasticity evaluation tool: development and evaluation. Archives of Physical Medicine and Rehabilitation, 88(9), 1185-1192.
	Penn Spasm Frequency Scale modified
	Kostovski, E., Hjeltnes, N., Eriksen, E. F., Kolset, S. O., & Iversen, P. O. (2015). Differences in bone mineral density, markers of bone turnover and extracellular matrix and daily life muscular activity among patients with recent motor-incomplete versus motor-complete spinal cord injury. Calcified tissue international, 96, 145-154.
	Høgholen, H., Storhaug, A., Kvernrød, K., Kostovski, E., Viktil, K. K., & Mathiesen, L. (2018). Use of medicines, adherence and attitudes to medicines among persons with chronic spinal cord injury. Spinal Cord, 56(1), 35-40.
	Perceived Manageability scale PMnac
	Kennedy, P., Taylor, N., & Hindson, L. (2006). A pilot investigation of a psychosocial activity coursefor people with spinal cord injuries. Psychology, Health & Medicine, 11(1), 91-99.
	Kennedy, P., Lude, P., Elfström, M. L., & Smithson, E. (2012). Appraisals, coping and adjustment pre and post SCI rehabilitation: a 2-year follow-up study. Spinal cord, 50(2), 112-118.
	Kennedy, P., Lude, P., Elfström, M. L., & Smithson, E. (2010). Cognitive appraisals, coping and quality of life outcomes: a multi-centre study of spinal cord injury rehabilitation. Spinal Cord, 48(10), 762-769.
	Kennedy, P., Scott-Wilson, U., & Sandhu, N. (2009). The psychometric analysis of a brief and sensitive measure of perceived manageability. Psychology, health & medicine, 14(4), 454-465.
	Perceived Negative Spouse Behaviors Scale
	Otis, C., Marchand, A., & Courtois, F. (2012). Risk factors for posttraumatic stress disorder in persons with spinal cord injury. Topics in spinal cord injury rehabilitation, 18(3), 253-263.
	Perceived Quality of Life scale PQoL
	Ditor, D. S., Latimer, A. E., Martin Ginis, K. A., Arbour, K. P., McCartney, N., & Hicks, A. L. (2003). Maintenance of exercise participation in individuals with spinal cord injury: effects on quality of life, stress and pain. Spinal cord, 41(8), 446-450.
	Perceived Sexual Distress Scale PSDS
	Paneri, V., & Aikat, R. (2014). Development of the ‘Perceived Sexual Distress Scale-Hindi’for measuring sexual distress following spinal cord injury. Spinal Cord, 52(9), 712-716.
	Perceived Social Support Scale PSSS
	Burns, S. M., Hough, S., Boyd, B. L., & Hill, J. (2010). Men’s adjustment to spinal cord injury: The unique contributions of conformity to masculine gender norms. American Journal of Men's Health, 4(2), 157-166.
	Hampton, N. Z. (2004). Subjective well-being among people with spinal cord injuries: The role of self-efficacy, perceived social support, and perceived health. Rehabilitation Counseling Bulletin, 48(1), 31-37.
	Hampton, N. Z. (2008). The affective aspect of subjective well-being among Chinese people with and without spinal cord injuries. Disability and Rehabilitation, 30(19), 1473-1479.
	Perceived Stress Scale PSS
	Young, M. E., Rintala, D. H., Rossi, C. D., Hart, K. A., & Fuhrer, M. J. (1995). Alcohol and marijuana use in a community-based sample of persons with spinal cord injury. Archives of Physical Medicine and Rehabilitation, 76(6), 525-532.
	Latimer, A. E., Ginis, K. A. M., Hicks, A. L., & McCartney, N. (2004). An examination of the mechanisms of exercise-induced change in psychological well-being among people with spinal cord injury. Journal of Rehabilitation Research & Development, 41(5).
	Silveira, S. L., Ledoux, T., Cottingham, M., & Hernandez, D. C. (2017). Association among practice frequency on depression and stress among competitive US male wheelchair rugby athletes with tetraplegia. Spinal Cord, 55(10), 957-962.
	Kaur, J., Ghosh, S., Singh, P., Dwivedi, A. K., Sahani, A. K., & Sinha, J. K. (2022). Cervical Spinal Lesion, Completeness of Injury, Stress, and Depression Reduce the Efficiency of Mental Imagery in People With Spinal Cord Injury. American Journal of Physical Medicine & Rehabilitation, 101(6), 513-519.
	Rintala, D. H., Loubser, P. G., Castro, J., Hart, K. A., & Fuhrer, M. J. (1998). Chronic pain in a community-based sample of men with spinal cord injury: prevalence, severity, and relationship with impairment, disability, handicap, and subjective well-being. Archives of physical medicine and rehabilitation, 79(6), 604-614.
	Sharif, H., Gammage, K., Chun, S., & Ditor, D. (2014). Effects of FES-ambulation training on locomotor function and health-related quality of life in individuals with spinal cord injury. Topics in Spinal Cord Injury Rehabilitation, 20(1), 58-69.
	Tan, G., Rintala, D. H., Jensen, M. P., Richards, J. S., Holmes, S. A., Parachuri, R., ... & Price, L. R. (2011). Efficacy of cranial electrotherapy stimulation for neuropathic pain following spinal cord injury: a multi-site randomized controlled trial with a secondary 6-month open-label phase. The journal of spinal cord medicine, 34(3), 285-296.
	Hicks, A. L., Martin, K. A., Ditor, D. S., Latimer, A. E., Craven, C., Bugaresti, J., & McCartney, N. (2003). Long-term exercise training in persons with spinal cord injury: effects on strength, arm ergometry performance and psychological well-being. Spinal cord, 41(1), 34-43.
	Ditor, D. S., Latimer, A. E., Martin Ginis, K. A., Arbour, K. P., McCartney, N., & Hicks, A. L. (2003). Maintenance of exercise participation in individuals with spinal cord injury: effects on quality of life, stress and pain. Spinal cord, 41(8), 446-450.
	Albright, K., Duggan, C., & Rahman, R. (2009). Motherhood in the context of spinal cord injury. Topics in Spinal Cord Injury Rehabilitation, 15(1), 43-58.
	Rintala, D. H. (2013). Predictive validity of social support relative to psychological well-being in men with spinal cord injury. Rehabilitation Psychology, 58(4), 422.
	Belinchón-deMiguel, P., Ruisoto-Palomera, P., & Clemente-Suárez, V. J. (2019). Psychophysiological stress response of a paralympic athlete during an ultra-endurance event. A case study. Journal of medical systems, 43, 1-7.
	Johnson, E. T., Kaseroff, A., Flowers, S., Sung, C., Iwanaga, K., Chan, F., ... & Catalano, D. (2017). Psychosocial Mechanisms Explaining the Association between Spirituality and Happiness in Individuals with Spinal Cord Injuries. Journal of Rehabilitation, 83(4).
	Forchheimer, M., Kalpakjian, C., Tate, D., & Chiodo, A. (2007). Psychosocial factors associated with obesity in spinal cord injury. Topics in Spinal Cord Injury Rehabilitation, 12(4), 94-104.
	Yorkston, K. M., Bamer, A., Johnson, K., & Amtmann, D. (2012). Satisfaction with participation in multiple sclerosis and spinal cord injury. Disability and Rehabilitation, 34(9), 747-753.
	Lahav, Y., Avidor, S., Levy, D., Ohry, A., Zeilig, G., Lahav, M., ... & Defrin, R. (2022). Shorter Telomeres Among Individuals With Physical Disability: The Moderating Role of Perceived Stress. The Journals of Gerontology: Series B, 77(8), 1384-1393.
	Miller Smedema, S., Catalano, D., & Ebener, D. J. (2010). The relationship of coping, self-worth, and subjective well-being: A structural equation model. Rehabilitation Counseling Bulletin, 53(3), 131-142.
	Amtmann, D., Bamer, A. M., Cook, K. F., Askew, R. L., Noonan, V. K., & Brockway, J. A. (2012). University of Washington self-efficacy scale: A new self-efficacy scale for people with disabilities. Archives of physical medicine and rehabilitation, 93(10), 1757-1765.
	Charlifue, R. H. S. (1999). Ageing with spinal cord injury: the impact of spousal support. Disability and rehabilitation, 21(5-6), 250-257.
	Rintala, D. H., Hart, K. A., & Priebe, M. M. (2004). Predicting consistency of pain over a 10-year period in persons. Journal of Rehabilitation Research and Development, 41(1), 75-88.
	Perceived Stress Questionnaire PSQ
	Catalano, D., Chan, F., Wilson, L., Chiu, C. Y., & Muller, V. R. (2011). The buffering effect of resilience on depression among individuals with spinal cord injury: a structural equation model. Rehabilitation psychology, 56(3), 200.
	Perfectionistic Self-Presentation Scale PSPS
	Read, D. J., Hill, A. P., Jowett, G. E., & Astill, S. L. (2019). The relationship between perfectionistic self-presentation and reactions to impairment and disability following spinal cord injury. Journal of Health Psychology, 24(3), 362-375.
	Peritraumatic Dissociative Experiences Questionnaire PDEQ
	Otis, C., Marchand, A., & Courtois, F. (2012). Risk factors for posttraumatic stress disorder in persons with spinal cord injury. Topics in spinal cord injury rehabilitation, 18(3), 253-263.
	Personal Growth Initiative Scale PGIS-II
	Waldron-Perrine, B., Kisser, J., Robinett, E., Hanks, R. A., & Kratz, A. (2022). Association between Acceptance and Commitment Therapy (ACT) processes and depressive symptoms and pain interference in persons with spinal cord injury (SCI). Rehabilitation psychology, 67(4), 602.
	Personal Independence Profile PIP
	Tate, D., & Forchheimer, M. (1998). Enhancing community reintegration after inpatient rehabilitation for persons with spinal cord injury. Topics in Spinal Cord Injury Rehabilitation, 4(1), 42-55.
	Personal Opinions Questionnaire POQ
	Rattanasuk, D., & Khuwatsamrit, K. (2021). Causal model of psychological empowerment among people with spinal cord injury in Thailand. Orthopedic Nursing, 40(3), 136.
	Person-perceived Participation in Daily Activities Questionnaire PADAQ
	Michalovic, E., Rocchi, M., & Sweet, S. N. (2019). Motivation and participation in daily and social activities among adults with spinal cord injury: Applying self-determination theory. Disability and health journal, 12(3), 489-494.
	Personal resources scale/(questionnaire) 2000
	Miller Smedema, S., Thompson, K., Sharp, S., & Friefeld, R. (2016). Evaluation of a Biopsychosocial Model of Life Satisfaction in Individuals with Spinal Cord Injuries. Journal of Rehabilitation, 82(4).
	Smedema, S. M. (2017). Evaluation of a concentric biopsychosocial model of well-being in persons with spinal cord injuries. Rehabilitation Psychology, 62(2), 186.
	Phillips, B. N., Smedema, S. M., Fleming, A. R., Sung, C., & Allen, M. G. (2016). Mediators of disability and hope for people with spinal cord injury. Disability and rehabilitation, 38(17), 1672-1683.
	Smedema, S. M., & Tansey, T. N. (2015). Mediators of the relationship between core self-evaluations and life satisfaction in individuals with spinal cord injuries. Rehabilitation Counseling Bulletin, 58(4), 217-226.
	Suttiwong, J., Vongsirinavarat, M., Chaiyawat, P., & Vachalathiti, R. (2015). Predicting community participation after spinal cord injury in Thailand. J Rehabil Med, 47(4), 325-9.
	Miller, S. M. (2008). The effect of frequency and type of internet use on perceived social support and sense of well-being in individuals with spinal cord injury. Rehabilitation Counseling Bulletin, 51(3), 148-158.
	Miller, S. M. (2009). The measurement of self-efficacy in persons with spinal cord injury: psychometric validation of the moorong self-efficacy scale. Disability and Rehabilitation, 31(12), 988-993.
	Personal Well-being Index PWI
	Zwecker, M., Heled, E., Bluvstein, V., Catz, A., Bloch, A., & Zeilig, G. (2022). Assessment of the unmediated relationship between neurological impairment and health-related quality of life following spinal cord injury. The Journal of Spinal Cord Medicine, 45(2), 293-300.
	Geyh, S., Fellinghauer, B. A., Kirchberger, I., & Post, M. W. (2010). Cross-cultural validity of four quality of life scales in persons with spinal cord injury. Health and Quality of Life Outcomes, 8, 1-16.
	Müller, R., Gertz, K. J., Molton, I. R., Terrill, A. L., Bombardier, C. H., Ehde, D. M., & Jensen, M. P. (2016). Effects of a tailored positive psychology intervention on well-being and pain in individuals with chronic pain and a physical disability. The Clinical journal of pain, 32(1), 32-44.
	Hilton, G., Unsworth, C. A., Murphy, G. C., Browne, M., & Olver, J. (2017). Longitudinal employment outcomes of an early intervention vocational rehabilitation service for people admitted to rehabilitation with a traumatic spinal cord injury. Spinal Cord, 55(8), 743-752.
	Furrer, A., Michel, G., Terrill, A. L., Jensen, M. P., & Müller, R. (2019). Modeling subjective well-being in individuals with chronic pain and a physical disability: the role of pain control and pain catastrophizing. Disability and rehabilitation, 41(5), 498-507.
	Migliorini, C., Callaway, L., & New, P. (2013). Preliminary investigation into subjective well-being, mental health, resilience, and spinal cord injury. The journal of spinal cord medicine, 36(6), 660-665.
	Physical Activity Inventory SCI PAI-SCI
	Butler, J. A., Miller, T., O’Connell, S., Jelinek, C., & Collins, E. G. (2008). Physical activity inventory for patients with spinal cord injury. SCI nursing: a publication of the American Association of Spinal Cord Injury Nurses, 25(3), 20.
	Physical Activity Recall for People with Spinal Cord Injury PARA-SCI
	Hetz, S. P., Latimer, A. E., & Martin Ginis, K. A. (2009). Activities of daily living performed by individuals with SCI: relationships with physical fitness and leisure time physical activity. Spinal Cord, 47(7), 550-554.
	Zbogar, D., Eng, J. J., Noble, J. W., Miller, W. C., Krassioukov, A. V., & Verrier, M. C. (2017). Cardiovascular stress during inpatient spinal cord injury rehabilitation. Archives of physical medicine and rehabilitation, 98(12), 2449-2456.
	Ginis, K. A. M., Tomasone, J. R., Latimer-Cheung, A. E., Arbour-Nicitopoulos, K. P., Bassett-Gunter, R. L., & Wolfe, D. L. (2013). Developing physical activity interventions for adults with spinal cord injury. Part 1: a comparison of social cognitions across actors, intenders, and nonintenders. Rehabilitation psychology, 58(3), 299.
	Ma, J. K., Post, M. W. M., Gorter, J. W., & Martin Ginis, K. A. (2016). Differences in health, participation and life satisfaction outcomes in adults following paediatric-versus adult-sustained spinal cord injury. Spinal Cord, 54(12), 1197-1202.
	Mulroy, S. J., Hatchett, P. E., Eberly, V. J., Haubert, L. L., Conners, S., Gronley, J., ... & Requejo, P. S. (2016). Objective and self-reported physical activity measures and their association with depression and satisfaction with life in persons with spinal cord injury. Archives of physical medicine and rehabilitation, 97(10), 1714-1720.
	Pelletier, C. A., Omidvar, M., Miyatani, M., Giangregorio, L., & Craven, B. C. (2018). Participation in moderate-to-vigorous leisure time physical activity is related to decreased visceral adipose tissue in adults with spinal cord injury. Applied Physiology, Nutrition, and Metabolism, 43(2), 139-144.
	Tawashy, A. E., Eng, J. J., Lin, K. H., Tang, P. F., & Hung, C. (2009). Physical activity is related to lower levels of pain, fatigue and depression in individuals with spinal-cord injury: a correlational study. Spinal cord, 47(4), 301-306.
	Ma, J. K., McCracken, L. A., Voss, C., Chan, F. H., West, C. R., & Martin Ginis, K. A. (2020). Physical activity measurement in people with spinal cord injury: comparison of accelerometry and self-report (the physical activity recall assessment for people with spinal cord injury). Disability and Rehabilitation, 42(2), 240-246.
	Arbour-Nicitopoulos, K. P., Ginis, K. A. M., & Latimer, A. E. (2009). Planning, leisure-time physical activity, and coping self-efficacy in persons with spinal cord injury: a randomized controlled trial. Archives of physical medicine and rehabilitation, 90(12), 2003-2011.
	Latimer, A. E., Ginis, K. A. M., Craven, B. C., & Hicks, A. L. (2006). The physical activity recall assessment for people with spinal cord injury: validity. Medicine & Science in Sports & Exercise.
	Phang, S. H., Martin Ginis, K. A., Routhier, F., & Lemay, V. (2012). The role of self-efficacy in the wheelchair skills-physical activity relationship among manual wheelchair users with spinal cord injury. Disability and rehabilitation, 34(8), 625-632.
	Physical Activity Scale for Individuals with Physical Disabilities PASIPD
	Nooijen, C. F., Stam, H. J., Bergen, M. P., Bongers-Janssen, H. M., Valent, L., van Langeveld, S., ... & Act-Active Research Group. (2016). A behavioural intervention increases physical activity in people with subacute spinal cord injury: a randomised trial. Journal of physiotherapy, 62(1), 35-41.
	Roberton, T., Bucks, R. S., Skinner, T. C., Allison, G. T., & Dunlop, S. A. (2011). Barriers to physical activity in individuals with spinal cord injury: A western Australian study. The Australian Journal of Rehabilitation Counselling, 17(2), 74-88.
	Köçe, K., Atıcı, E., Buran Çırak, Y., Dürüstkan Elbaşı, N., & Tütüneken, Y. E. (2022). Cultural adaptation and Turkish version of Physical Activity Scale for Individuals with Physical Disabilities in individuals with spinal cord injury: a reliability and validity study. Disability and Rehabilitation, 44(21), 6414-6423.
	Ellis, R., Kosma, M., Agnew, S., & Bauer, J. J. (2019). Do temporal scores of motivational constructs correspond with physical activity levels?. Disability and Health Journal, 12(1), 51-57.
	Kooijmans, H., Post, M. W., Stam, H. J., Van der Woude, L. H., Spijkerman, D. C., Snoek, G. J., ... & Bussmann, J. B. (2017). Effectiveness of a self-management intervention to promote an active lifestyle in persons with long-term spinal cord injury: The HABITS randomized clinical trial. Neurorehabilitation and neural repair, 31(12), 991-1004.
	Myers, J., Gopalan, R., Shahoumian, T., & Kiratli, J. (2012). Effects of customized risk reduction program on cardiovascular risk in males with spinal cord injury. J Rehabil Res Dev, 49(9), 1355-1364.
	Dysterheft, J., Rice, I., Learmonth, Y., Kinnett-Hopkins, D., & Motl, R. (2017). Effects of daily physical activity level on manual wheelchair propulsion technique in full-time manual wheelchair users during steady-state treadmill propulsion. Archives of physical medicine and rehabilitation, 98(7), 1374-1381.
	De Groot, S., Van Der Woude, L. H. V., Niezen, A., Smit, C. A. J., & Post, M. W. M. (2010). Evaluation of the physical activity scale for individuals with physical disabilities in people with spinal cord injury. Spinal Cord, 48(7), 542-547.
	Kooijmans, H., Post, M., Motazedi, E., Spijkerman, D., Bongers-Janssen, H., Stam, H., & Bussmann, J. (2020). Exercise self-efficacy is weakly related to engagement in physical activity in persons with long-standing spinal cord injury. Disability and rehabilitation, 42(20), 2903-2909.
	Koontz, A. M., Garfunkel, C. E., Crytzer, T. M., Anthony, S. J., & Nindl, B. C. (2021). Feasibility, acceptability, and preliminary efficacy of a handcycling high-intensity interval training program for individuals with spinal cord injury. Spinal cord, 59(1), 34-43.
	Marco-Ahulló, A., Montesinos-Magraner, L., González, L. M., Morales, J., Bernabéu-García, J. A., & García-Massó, X. (2022). Impact of COVID-19 on the self-reported physical activity of people with complete thoracic spinal cord injury full-time manual wheelchair users. The Journal of Spinal Cord Medicine, 45(5), 755-759.
	De Groot, S., Post, M. W. M., Bongers-Janssen, H. M., Bloemen-Vrencken, J. H., & Van der Woude, L. H. V. (2011). Is manual wheelchair satisfaction related to active lifestyle and participation in people with a spinal cord injury?. Spinal Cord, 49(4), 560-565.
	De Groot, S., Post, M. W., Snoek, G. J., Schuitemaker, M., & Van Der Woude, L. H. (2013). Longitudinal association between lifestyle and coronary heart disease risk factors among individuals with spinal cord injury. Spinal Cord, 51(4), 314-318.
	Kosma, M., Ellis, R., & Bauer, J. J. (2012). Longitudinal changes in psychosocial constructs and physical activity among adults with physical disabilities. Disability and Health Journal, 5(1), 1-8.
	Van Der Scheer, J. W., de Groot, S., Tepper, M., Faber, W., Veeger, D., van der Woude, L., ... & Woldring, F. (2016). Low-intensity wheelchair training in inactive people with long-term spinal cord injury: a randomized controlled trial on fitness, wheelchair skill performance and physical activity levels. Journal of rehabilitation medicine, 48(1), 33-42.
	Mat Rosly, M., Halaki, M., Mat Rosly, H., Davis, G. M., Hasnan, N., & Husain, R. (2020). Malaysian adaptation of the physical activity scale for individuals with physical disabilities in individuals with spinal cord injury. Disability and rehabilitation, 42(14), 2067-2075.
	Liang, H., Tomey, K., Chen, D., Savar, N. L., Rimmer, J. H., & Braunschweig, C. L. (2008). Objective measures of neighborhood environment and self-reported physical activity in spinal cord injured men. Archives of physical medicine and rehabilitation, 89(8), 1468-1473.
	Mulroy, S. J., Thompson, L., Kemp, B., Hatchett, P. P., Newsam, C. J., Lupold, D. G., ... & Gordon, J. (2011). Strengthening and optimal movements for painful shoulders (STOMPS) in chronic spinal cord injury: a randomized controlled trial. Physical therapy, 91(3), 305-324.
	van der Ploeg, H. P., Streppel, K. R., van der Beek, A. J., van der Woude, L. H., Vollenbroek-Hutten, M., & van Mechelen, W. (2007). The Physical Activity Scale for Individuals with Physical Disabilities: test-retest reliability and comparison with an accelerometer. Journal of Physical Activity and Health, 4(1), 96-100.
	van den Berg-Emons, R. J., L'Ortye, A. A., Buffart, L. M., Nieuwenhuijsen, C., Nooijen, C. F., Bergen, M. P., ... & Bussmann, J. B. (2011). Validation of the Physical Activity Scale for individuals with physical disabilities. Archives of physical medicine and rehabilitation, 92(6), 923-928.
	Wilroy, J., Turner, L., Birch, D., Leaver-Dunn, D., Hibberd, E., & Leeper, J. (2018). Development and evaluation of a social cognitive theory-based instrument to assess correlations for physical activity among people with spinal cord injury. Disability and Health Journal, 11(1), 62-69.
	Physical Activity Readiness Questionnaire PAR-Q
	Nooijen, C. F., Stam, H. J., Sluis, T., Valent, L., Twisk, J., & Van Den Berg-Emons, R. J. (2017). A behavioral intervention promoting physical activity in people with subacute spinal cord injury: secondary effects on health, social participation and quality of life. Clinical rehabilitation, 31(6), 772-780.
	Physical Activity Stages of Change istrument
	Keegan, J. P., Chan, F., Ditchman, N., & Chiu, C. Y. (2012). Predictive ability of pender’s health promotion model for physical activity and exercise in people with spinal cord injuries: A hierarchical regression analysis. Rehabilitation Counseling Bulletin, 56(1), 34-47.
	Physical Disability Sexual and Body Esteem scale
	New, P. W. (2020). Sexual abuse in people with spinal cord damage. The journal of spinal cord medicine, 43(5), 586-593.
	New, P. W. (2019). Sexual and body esteem in people with spinal cord damage. Sexuality and Disability, 37(1), 3-14.
	Hassouneh, D., Hanson, G., Perrin, N., & McNeff, E. (2008). Abuse and Health in Individuals with Spinal Cord Injury and Dysfunction. Journal of Rehabilitation, 74(3).
	Physical Self Inventory PSI-6
	Barbin, J. M., & Ninot, G. (2008). Outcomes of a skiing program on level and stability of self-esteem and physical self in adults with spinal cord injury. International Journal of Rehabilitation Research, 31(1), 59-64.
	Physical Self-Perception Profile PSPP
	Gernigon, C., Pereira Dias, C., Riou, F., Briki, W., & Ninot, G. (2015). Reference system of competence and engagement in adapted physical activities of people with recent spinal cord injury. Disability and Rehabilitation, 37(23), 2192-2196.
	PHQ-2
	Hogaboom, N., Fyffe, D. C., Botticello, A. L., Worobey, L. A., & Boninger, M. L. (2019). A cross-sectional study to investigate the effects of perceived discrimination in the health care setting on pain and depressive symptoms in wheelchair users with spinal cord injury. Archives of Physical Medicine and Rehabilitation, 100(12), 2233-2243.
	Bombardier, C. H., Hurt, S. M., & Peters, N. (2020). A Primary Care Provider’s Guide to Depression After Spinal Cord Injury: Is It Normal? Do We Treat It?. Topics in spinal cord injury rehabilitation, 26(3), 152-156.
	Poritz, J. M., Mignogna, J., Christie, A. J., Holmes, S. A., & Ames, H. (2018). The Patient Health Questionnaire depression screener in spinal cord injury. The Journal of Spinal Cord Medicine, 41(2), 238-244.
	PHQ-3
	Clark, J. M., Twamley, E. W., & Krause, J. S. (2021). Mental health, pain, and sleep factors associated with subjective cognitive difficulties in individuals with spinal cord injury. Rehabilitation Psychology, 66(3), 248.
	Mulroy, S. J., Hatchett, P. E., Eberly, V. J., Haubert, L. L., Conners, S., Gronley, J., ... & Requejo, P. S. (2016). Objective and self-reported physical activity measures and their association with depression and satisfaction with life in persons with spinal cord injury. Archives of physical medicine and rehabilitation, 97(10), 1714-1720.
	PHQ-8
	Mercier, H. W., Hamner, J. W., Torous, J., Onnela, J. P., & Taylor, J. A. (2020). Digital Phenotyping to Quantify Psychosocial Wellbeing Trajectories after Spinal Cord Injury. American journal of physical medicine & rehabilitation, 99(12), 1138.
	Boals, A., Trost, Z., Berntsen, D., Nowlin, L., Wheelis, T., & Monden, K. R. (2017). Event centrality as a unique predictor of posttraumatic stress symptoms and perceived disability following spinal cord injury. Spinal Cord, 55(11), 1023-1027.
	Philippus, A., Sevigny, M., Agtarap, S., MacIntyre, B., Welch, A., Trost, Z., ... & Monden, K. R. (2021). Validation of the injustice experience questionnaire (IEQ) in a spinal cord injury population. Spinal Cord, 59(11), 1177-1186.
	Lakhani, A., Martin, K., Gray, L., Mallison, J., Grimbeek, P., Hollins, I., & Mackareth, C. (2020). What is the impact of engaging with natural environments delivered via virtual reality on the psycho-emotional health of people with spinal cord injury receiving rehabilitation in hospital? Findings from a pilot randomized controlled trial. Archives of Physical Medicine and Rehabilitation, 101(9), …
	PHQ-9
	Soendergaard, P. L., Wolffbrandt, M. M., Biering-Sørensen, F., Nordin, M., Schow, T., Arango-Lasprilla, J. C., & Norup, A. (2019). A manual-based family intervention for families living with the consequences of traumatic injury to the brain or spinal cord: a study protocol of a randomized controlled trial. Trials, 20(1), 1-11.
	Houlihan, B. V., Jette, A., Friedman, R. H., Paasche-Orlow, M., Ni, P., Wierbicky, J., ... & Williams, S. (2013). A pilot study of a telehealth intervention for persons with spinal cord dysfunction. Spinal Cord, 51(9), 715-720.
	Bombardier, C. H., Hurt, S. M., & Peters, N. (2020). A Primary Care Provider’s Guide to Depression After Spinal Cord Injury: Is It Normal? Do We Treat It?. Topics in spinal cord injury rehabilitation, 26(3), 152-156.
	Kratz, A. L., Hirsh, A. T., Ehde, D. M., & Jensen, M. P. (2013). Acceptance of pain in neurological disorders: associations with functioning and psychosocial well-being. Rehabilitation psychology, 58(1), 1.
	Molton, I. R., Hirsh, A. T., Smith, A. E., & Jensen, M. P. (2014). Age and the role of restricted activities in adjustment to disability-related pain. Journal of health psychology, 19(8), 1025-1034.
	Kalpakjian, C. Z., & Albright, K. J. (2006). An examination of depression through the lens of spinal cord injury: comparative prevalence rates and severity in women and men. Women's Health Issues, 16(6), 380-388.
	Hu, X., Zhang, X., Gosney, J. E., Reinhardt, J. D., Chen, S., Jin, H., & Li, J. (2012). Analysis of functional status, quality of life and community integration in earthquake survivors with spinal cord injury at hospital discharge and one-year follow-up in the community. Journal of rehabilitation medicine, 44(3), 200-205.
	Hammond, F. M., Horn, S. D., Smout, R. J., Chen, D., DeJong, G., Scelza, W., ... & Bloomgarden, J. (2013). Acute rehospitalizations during inpatient rehabilitation for spinal cord injury. Archives of Physical Medicine and Rehabilitation, 94(4), S98-S105.
	Chung, H., Kim, J., Askew, R. L., Jones, S. M., Cook, K. F., & Amtmann, D. (2015). Assessing measurement invariance of three depression scales between neurologic samples and community samples. Quality of life research, 24, 1829-1834.
	Krause, J. S., Bombardier, C., & Carter, R. E. (2008). Assessment of depressive symptoms during inpatient rehabilitation for spinal cord injury: is there an underlying somatic factor when using the PHQ?. Rehabilitation Psychology, 53(4), 513.
	Wilson, C. S., Forchheimer, M., Heinemann, A. W., Warren, A. M., & McCullumsmith, C. (2017). Assessment of the relationship of spiritual well-being to depression and quality of life for persons with spinal cord injury. Disability and rehabilitation, 39(5), 491-496.
	Tsai, I. H., Graves, D. E., Lai, C. H., Hwang, L. Y., & Pompeii, L. A. (2014). Association of internet use and depression among the spinal cord injury population. Archives of physical medicine and rehabilitation, 95(2), 236-243.
	VanDerwerker, C. J., Cao, Y., Gregory, C. M., & Krause, J. S. (2020). Associations between doing planned exercise and probable major depressive disorder in individuals following spinal cord injury. Topics in spinal cord injury rehabilitation, 26(1), 11-20.
	Kaur, J., Ghosh, S., Singh, P., Dwivedi, A. K., Sahani, A. K., & Sinha, J. K. (2022). Cervical Spinal Lesion, Completeness of Injury, Stress, and Depression Reduce the Efficiency of Mental Imagery in People With Spinal Cord Injury. American Journal of Physical Medicine & Rehabilitation, 101(6), 513-519.
	Richardson, E. J., Brooks, L. G., Richards, J. S., Bombardier, C. H., Barber, J., Tate, D., ... & Fann, J. R. (2016). Changes in pain and quality of life in depressed individuals with spinal cord injury: does type of pain matter?. The Journal of Spinal Cord Medicine, 39(5), 535-543.
	Wilson, M. W., Richards, J. S., Klapow, J. C., DeVivo, M. J., & Greene, P. (2005). Cluster Analysis and Chronic Pain: An Empirical Classification of Pain Subgroups in a Spinal Cord Injury Sample. Rehabilitation Psychology, 50(4), 381.
	Pasipanodya, E. C., Dirlikov, B., Castillo, K., & Shem, K. L. (2021). Cognitive profiles among individuals with spinal cord injuries: predictors and relations with psychological well-being. Archives of Physical Medicine and Rehabilitation, 102(3), 431-439.
	Harper, L. A., Coleman, J. A., Perrin, P. B., Leonor Olivera, S., Libardo Perdomo, J., Anselmo Arango, J., & Carlos Arango-Lasprilla, J. (2014). Comparison of mental health between individuals with spinal cord injury and able-bodied controls in Neiva, Colombia. Journal of Rehabilitation Research & Development, 51(1).
	Krause, J. S., Saunders, L. L., Reed, K. S., Coker, J., Zhai, Y., & Johnson, E. (2009). Comparison of the Patient Health Questionnaire and the Older Adult Health and Mood Questionnaire for self-reported depressive symptoms after spinal cord injury. Rehabilitation psychology, 54(4), 440.
	Krause, J. S., Saunders, L. L., Bombardier, C., & Kalpakjian, C. (2011). Confirmatory factor analysis of the Patient Health Questionnaire-9: a study of the participants from the spinal cord injury model systems. PM&R, 3(6), 533-540.
	Amtmann, D., Bamer, A. M., Askew, R., & Jensen, M. P. (2020). Cross-lagged longitudinal analysis of pain intensity and sleep disturbance. Disability and health journal, 13(3), 100908.
	Forchheimer, M. B., Richards, J. S., Chiodo, A. E., Bryce, T. N., & Dyson-Hudson, T. A. (2011). Cut point determination in the measurement of pain and its relationship to psychosocial and functional measures after traumatic spinal cord injury: a retrospective model spinal cord injury system analysis. Archives of physical medicine and rehabilitation, 92(3), 419-424.
	Fann, J. R., Bombardier, C. H., Richards, J. S., Tate, D. G., Wilson, C. S., Temkin, N., & PRISMS Investigators. (2011). Depression after spinal cord injury: comorbidities, mental health service use, and adequacy of treatment. Archives of Physical medicine and Rehabilitation, 92(3), 352-360.
	Tate, D. G., Forchheimer, M. B., Karana-Zebari, D., Chiodo, A. E., & Kendall Thomas, J. Y. (2013). Depression and pain among inpatients with spinal cord injury and spinal cord disease: differences in symptoms and neurological function. Disability and rehabilitation, 35(14), 1204-1212.
	Tzanos, I. A., Mavrogenis, A., Gioti, K., Papagelopoulos, P., & Panagiotopoulos, E. (2018). Depressive mood in individuals with spinal cord injury (SCI) living in Greece. Spinal cord, 56(9), 883-889.
	Ma, J. K., Post, M. W. M., Gorter, J. W., & Martin Ginis, K. A. (2016). Differences in health, participation and life satisfaction outcomes in adults following paediatric-versus adult-sustained spinal cord injury. Spinal Cord, 54(12), 1197-1202.
	Klyce, D. W., Bombardier, C. H., Davis, T. J., Hartoonian, N., Hoffman, J. M., Fann, J. R., & Kalpakjian, C. Z. (2015). Distinguishing grief from depression during acute recovery from spinal cord injury. Archives of Physical Medicine and Rehabilitation, 96(8), 1419-1425.
	Cook, K. F., Kallen, M. A., Bombardier, C., Bamer, A. M., Choi, S. W., Kim, J., ... & Amtmann, D. (2017). Do measures of depressive symptoms function differently in people with spinal cord injury versus primary care patients: the CES-D, PHQ-9, and PROMIS®-D. Quality of life research, 26, 139-148.
	Heled, E., Tal, K., & Zeilig, G. (2022). Does lack of brain injury mean lack of cognitive impairment in traumatic spinal cord injury?. The Journal of Spinal Cord Medicine, 45(3), 373-380.
	Aaby, A., Ravn, S. L., Elfström, M. L., Kasch, H., & Andersen, T. E. (2022). Does the Danish version of the Spinal Cord Lesion-related Coping Strategies Questionnaire measure what we think it measures? A triangulated mixed-methods validation approach. Spinal Cord, 1-7.
	Cardenas, D. D., Felix, E. R., Cowan, R., Orell, M. F., & Irwin, R. (2020). Effects of home exercises on shoulder pain and pathology in chronic spinal cord injury: a randomized controlled trial. American journal of physical medicine & rehabilitation, 99(6), 504-513.
	Huang, I. C. (2017). Employment outcomes following spinal cord injury in Taiwan. International journal of rehabilitation research, 40(1), 84-90.
	Budd, M. A., Dixon, T. M., Barnett, S. D., Njoh, E., Goetz, L. L., & Ottomanelli, L. (2017). Examination of traumatic brain injury exposure among veterans with spinal cord injury. Rehabilitation psychology, 62(3), 345.
	Krause, J. S., Reed, K. S., & McArdle, J. J. (2010). Factor structure and predictive validity of somatic and nonsomatic symptoms from the patient health questionnaire-9: a longitudinal study after spinal cord injury. Archives of physical medicine and rehabilitation, 91(8), 1218-1224.
	Richardson, E. J., & Richards, J. S. (2008). Factor structure of the PHQ-9 screen for depression across time since injury among persons with spinal cord injury. Rehabilitation Psychology, 53(2), 243.
	Amtmann, D., Bamer, A. M., Nery-Hurwit, M. B., Liljenquist, K. S., & Yorkston, K. (2019). Factors associated with disease self-efficacy in individuals aging with a disability. Psychology, Health & Medicine, 24(10), 1171-1181.
	Arango-Lasprilla, J. C., Ketchum, J. M., Starkweather, A., Nicholls, E., & Wilk, A. R. (2011). Factors predicting depression among persons with spinal cord injury 1 to 5 years post injury. NeuroRehabilitation, 29(1), 9-21.
	Wilson, C. S., Nassar, S. L., Ottomanelli, L., Barnett, S. D., & Njoh, E. (2018). Gender differences in depression among veterans with spinal cord injury. Rehabilitation psychology, 63(2), 221.
	Williams, R. T., Wilson, C. S., Heinemann, A. W., Lazowski, L. E., Fann, J. R., & Bombardier, C. H. (2014). Identifying depression severity risk factors in persons with traumatic spinal cord injury. Rehabilitation psychology, 59(1), 50.
	Park, S. E., Elliott, S., Noonan, V. K., Thorogood, N. P., Fallah, N., Aludino, A., & Dvorak, M. F. (2017). Impact of bladder, bowel and sexual dysfunction on health status of people with thoracolumbar spinal cord injuries living in the community. The journal of spinal cord medicine, 40(5), 548-559.
	Graves, D. E., & Bombardier, C. H. (2008). Improving the efficiency of screening for major depression in people with spinal cord injury. The journal of spinal cord medicine, 31(2), 177-184.
	Krause, J. S., & Edles, P. A. (2014). Injury perceptions, hope for recovery, and psychological status after spinal cord injury. Rehabilitation psychology, 59(2), 176.
	Kalpakjian, C. Z., Houlihan, B., Meade, M. A., Karana-Zebari, D., Heinemann, A. W., Dijkers, M. P., ... & Charlifue, S. (2011). Marital status, marital transitions, well-being, and spinal cord injury: an examination of the effects of sex and time. Archives of physical medicine and rehabilitation, 92(3), 433-440.
	Mignogna, J., Christie, A. J., Holmes, S. A., & Ames, H. (2015). Measuring disability-associated appraisals for veterans with spinal cord injury. Rehabilitation Psychology, 60(1), 99.
	Charlifue, S., Apple, D., Burns, S. P., Chen, D., Cuthbert, J. P., Donovan, W. H., ... & Pretz, C. R. (2011). Mechanical ventilation, health, and quality of life following spinal cord injury. Archives of physical medicine and rehabilitation, 92(3), 457-463.
	Kratz, A. L., Murphy III, J., Kalpakjian, C. Z., & Chen, P. (2018). Medicate or meditate? Greater pain acceptance is related to lower pain medication use in persons with chronic pain and spinal cord injury. The Clinical journal of pain, 34(4), 357.
	Molton, I. R., Terrill, A. L., Smith, A. E., Yorkston, K. M., Alschuler, K. N., Ehde, D. M., & Jensen, M. P. (2014). Modeling secondary health conditions in adults aging with physical disability. Journal of aging and health, 26(3), 335-359.
	DiPiro, N. D., Saunders, L. L., Brotherton, S., Kraft, S., & Krause, J. S. (2014). Pain and fatigue as mediators of the relationship between mobility aid usage and depressive symptomatology in ambulatory individuals with SCI. Spinal cord, 52(4), 316-321.
	Norweg, A., Jette, A. M., Houlihan, B., Ni, P., & Boninger, M. L. (2011). Patterns, predictors, and associated benefits of driving a modified vehicle after spinal cord injury: findings from the National Spinal Cord Injury Model Systems. Archives of physical medicine and rehabilitation, 92(3), 477-483.
	Righi, G., Baroni, E., Righi, L., Belloni, L., & Del Popolo, G. (2022). Perception of the COVID-19 pandemic among people with spinal cord injury: an Italian survey. Spinal Cord Series and Cases, 8(1), 2.
	Stevens, L. F., Lehan, T., Durán, M. A. S., Plaza, S. L. O., & Arango-Lasprilla, J. C. (2016). Pilot study of a newly developed intervention for families facing serious injury. Topics in Spinal Cord Injury Rehabilitation, 22(1), 49-59.
	Krause, J. S., Saunders, L. L., & Newman, S. (2010). Posttraumatic stress disorder and spinal cord injury. Archives of physical medicine and rehabilitation, 91(8), 1182-1187.
	Krause, J. S., Reed, K. S., & McArdle, J. J. (2010). Prediction of somatic and non-somatic depressive symptoms between inpatient rehabilitation and follow-up. Spinal Cord, 48(3), 239-244.
	Kuzu, D., Kallen, M. A., Kalpakjian, C. Z., & Kratz, A. L. (2022). Psychometric properties of the spinal cord injury-quality of life (SCI-QOL) Resilience item bank in a sample with spinal cord injury and chronic pain. Quality of Life Research, 1-10.
	Smedema, S. M., Morrison, B., Yaghmaian, R. A., Deangelis, J., & Aldrich, H. (2016). Psychometric validation of the Core Self-Evaluations Scale in people with spinal cord injury. Disability and Rehabilitation, 38(9), 889-896.
	Bhattarai, M., Maneewat, K., & Sae-Sia, W. (2018). Psychosocial factors affecting resilience in Nepalese individuals with earthquake-related spinal cord injury: a cross-sectional study. BMC psychiatry, 18, 1-8.
	Coker, J., Cuthbert, J., Ketchum, J. M., Holicky, R., Huston, T., & Charlifue, S. (2019). Re-inventing yourself after spinal cord injury: a site-specific randomized clinical trial. Spinal cord, 57(4), 282-292.
	Heinemann, A. W., Wilson, C. S., Huston, T., Koval, J., Gordon, S., Gassaway, J., ... & Whiteneck, G. (2012). Relationship of psychology inpatient rehabilitation services and patient characteristics to outcomes following spinal cord injury: the SCIRehab project. The journal of spinal cord medicine, 35(6), 578-592.
	Silverman, A. M., Molton, I. R., Alschuler, K. N., Ehde, D. M., & Jensen, M. P. (2015). Resilience predicts functional outcomes in people aging with disability: A longitudinal investigation. Archives of physical medicine and rehabilitation, 96(7), 1262-1268.
	Chiu, C., Brooks, J., Jones, A., Wilcher, K., Shen, S., Driver, S., & Krause, J. (2022). Resilient coping types in people with spinal cord injury: Latent class analysis. Rehabilitation Counseling Bulletin, 65(3), 213-222.
	Rosenberg, D. E., Bombardier, C. H., Artherholt, S., Jensen, M. P., & Motl, R. W. (2013). Self-reported depression and physical activity in adults with mobility impairments. Archives of Physical Medicine and Rehabilitation, 94(4), 731-736.
	Liam, H., Kody, B., & Kevin, R. (2022). Sensory sparing does not change long-term outcomes in motor complete spinal cord injuries. The Spine Journal, 22(7), 1169-1177.
	Thakral, M., Lacroix, A. Z., & Molton, I. R. (2019). Sex/gender disparities in health outcomes of individuals with long-term disabling conditions. Rehabilitation psychology, 64(2), 221.
	Jensen, M. P., Smith, A. E., Bombardier, C. H., Yorkston, K. M., Miró, J., & Molton, I. R. (2014). Social support, depression, and physical disability: age and diagnostic group effects. Disability and health journal, 7(2), 164-172.
	Wollaars, M. M., Post, M. W., van Asbeck, F. W., & Brand, N. (2007). Spinal cord injury pain: the influence of psychologic factors and impact on quality of life. The Clinical journal of pain, 23(5), 383-391.
	January, A. M., Zebracki, K., Chlan, K. M., & Vogel, L. C. (2014). Symptoms of depression over time in adults with pediatric-onset spinal cord injury. Archives of physical medicine and rehabilitation, 95(3), 447-454.
	Bombardier, C. H., Richards, J. S., Krause, J. S., Tulsky, D., & Tate, D. G. (2004). Symptoms of major depression in people with spinal cord injury: implications for screening. Archives of physical medicine and rehabilitation, 85(11), 1749-1756.
	Alschuler, K. N., Jensen, M. P., Sullivan-Singh, S. J., Borson, S., Smith, A. E., & Molton, I. R. (2013). The association of age, pain, and fatigue with physical functioning and depressive symptoms in persons with spinal cord injury. The Journal of Spinal Cord Medicine, 36(5), 483-491.
	Min, J. A., Lee, C. U., Hwang, S. I., Shin, J. I., Lee, B. S., Han, S. H., ... & Chae, J. H. (2014). The moderation of resilience on the negative effect of pain on depression and post-traumatic growth in individuals with spinal cord injury. Disability and rehabilitation, 36(14), 1196-1202.
	Poritz, J. M., Mignogna, J., Christie, A. J., Holmes, S. A., & Ames, H. (2018). The Patient Health Questionnaire depression screener in spinal cord injury. The Journal of Spinal Cord Medicine, 41(2), 238-244.
	Conti, A., Clari, M., Nolan, M., Wallace, E., Tommasini, M., Mozzone, S., & Campagna, S. (2019). The relationship between psychological and physical secondary conditions and family caregiver burden in spinal cord injury: a correlational study. Topics in spinal cord injury rehabilitation, 25(4), 271-280.
	Riggins, M. S., Kankipati, P., Oyster, M. L., Cooper, R. A., & Boninger, M. L. (2011). The relationship between quality of life and change in mobility 1 year postinjury in individuals with spinal cord injury. Archives of physical medicine and rehabilitation, 92(7), 1027-1033.
	Amtmann, D., Bamer, A. M., Cook, K. F., Askew, R. L., Noonan, V. K., & Brockway, J. A. (2012). University of Washington self-efficacy scale: A new self-efficacy scale for people with disabilities. Archives of physical medicine and rehabilitation, 93(10), 1757-1765.
	Chemtob, K., Rocchi, M., Arbour-Nicitopoulos, K., Kairy, D., Fillion, B., & Sweet, S. N. (2019). Using tele-health to enhance motivation, leisure time physical activity, and quality of life in adults with spinal cord injury: A self-determination theory-based pilot randomized control trial. Psychology of Sport and Exercise, 43, 243-252.
	Anders, A. A. B. Y., Ravn, S. L., Kasch, H., & Andersen, T. E. (2022). Using the Multidimensional Model of Acceptance to Investigate How Different Facets of Acceptance are Related to Quality of Life Following Spinal Cord Injury. Journal of Rehabilitation Medicine, 54.
	Conti, A., Clari, M., Arese, S., Bandini, B., Cavallaro, L., Mozzone, S., ... & Campagna, S. (2020). Validation and psychometric evaluation of the Italian version of the Spinal Cord Injury Secondary Conditions Scale. Spinal cord, 58(4), 496-503.
	Summaka, M., Zein, H., Abou Abbas, L., Elias, C., Elias, E., Fares, Y., ... & Nasser, Z. (2019). Validity and Reliability of the Arabic Patient Health Questionnaire-9 in Patients with Spinal Cord Injury in Lebanon. World neurosurgery, 125, e1016-e1022.
	Chen, Y., Cao, Y., Allen, V., & Richards, J. S. (2011). Weight matters: physical and psychosocial well being of persons with spinal cord injury in relation to body mass index. Archives of physical medicine and rehabilitation, 92(3), 391-398.
	Dorstyn, D., Roberts, R., Murphy, G., Craig, A., Kneebone, I., Stewart, P., ... & Migliorini, C. (2019). Work and SCI: a pilot randomized controlled study of an online resource for job-seekers with spinal cord dysfunction. Spinal Cord, 57(3), 221-228.
	Baker, F. A., Tamplin, J., Rickard, N., Ponsford, J., New, P. W., & Lee, Y. E. C. (2019). A therapeutic songwriting intervention to promote reconstruction of self-concept and enhance well-being following brain or spinal cord injury: pilot randomized controlled trial. Clinical Rehabilitation, 33(6), 1045-1055.
	Dorstyn, D., Roberts, R., Murphy, G., Kneebone, I., Craig, A., Chur-Hansen, A., ... & Stewart, P. (2019). Can targeted job-information for adults with spinal cord dysfunction be effectively delivered online? A pilot study. The Journal of Spinal Cord Medicine, 42(1), 94-101.
	Vives Alvarado, J. R., Miranda-Cantellops, N., Jackson, S. N., & Felix, E. R. (2022). Access limitations and level of psychological distress during the COVID-19 pandemic in a geographically-limited sample of individuals with spinal cord injury. The journal of spinal cord medicine, 45(5), 700-709.
	Singh, V., & Mitra, S. (2022). Autonomic variability, depression and the disability paradox in spinal cord injury. Spinal Cord Series and Cases, 8(1), 76.
	Saunders, L. L., Murday, D., Corley, B., Cao, Y., & Krause, J. S. (2016). Comparison of rates of hospitalization and emergency department visits using self-report and South Carolina administrative billing data among a population-based cohort with spinal cord injury. Archives of physical medicine and rehabilitation, 97(9), 1481-1486.
	Wong, A. W., Heinemann, A. W., Wilson, C. S., Neumann, H., Fann, J. R., Tate, D. G., ... & Bombardier, C. H. (2014). Predictors of participation enfranchisement after spinal cord injury: the mediating role of depression and moderating role of demographic and injury characteristics. Archives of physical medicine and rehabilitation, 95(6), 1106-1113.
	Battalio, S. L., Jensen, M. P., & Molton, I. R. (2019). Secondary health conditions and social role satisfaction in adults with long-term physical disability. Health Psychology, 38(5), 445.
	White, B., Driver, S., & Warren, A. M. (2010). Resilience and indicators of adjustment during rehabilitation from a spinal cord injury. Rehabilitation psychology, 55(1), 23.
	Chen, Y., Lin, H. Y., Tseng, T. S., Wen, H., & DeVivo, M. J. (2018). Racial differences in data quality and completeness: Spinal Cord Injury Model Systems' experiences. Topics in spinal cord injury rehabilitation, 24(2), 110-120.
	Psychosocial Impact of Assistive Devices Scale PIADS
	Tamplin, J., Loveridge, B., Clarke, K., Li, Y., & J Berlowitz, D. (2020). Development and feasibility testing of an online virtual reality platform for delivering therapeutic group singing interventions for people living with spinal cord injury. Journal of telemedicine and telecare, 26(6), 365-375.
	Vincent, C., Gagnon, D. H., Dumont, F., & ADMI group. (2019). Pain, fatigue, function and participation among long-term manual wheelchair users partnered with a mobility service dog. Disability and Rehabilitation: Assistive Technology, 14(2), 99-108.
	Picker Patient Experience questionnaire PPE
	Lusilla-Palacios, P., & Castellano-Tejedor, C. (2017). Acute spinal cord injury patients’ satisfaction with care: results from an intervention study in a specialized rehabilitation unit. Journal of health psychology, 22(10), 1289-1299.
	Pittsburgh Sleep Quality Index PSQI
	Albu, S., Umemura, G., & Forner-Cordero, A. (2019). Actigraphy-based evaluation of sleep quality and physical activity in individuals with spinal cord injury. Spinal cord series and cases, 5(1), 7.
	Burke, D., Lennon, O., Blake, C., Nolan, M., Barry, S., Smith, E., ... & Fullen, B. M. (2019). An internet‐delivered cognitive behavioural therapy pain management programme for spinal cord injury pain: A randomized controlled trial. European Journal of Pain, 23(7), 1264-1282.
	Middleton, J. W., Arora, M., Kifley, A., Clark, J., Borg, S. J., Tran, Y., ... & Geraghty, T. (2022). Australian arm of the International Spinal Cord Injury (Aus-InSCI) Community Survey: 2. Understanding the lived experience in people with spinal cord injury. Spinal Cord, 1-11.
	Verheggen, R. J., Jones, H., Nyakayiru, J., Thompson, A., Groothuis, J. T., Atkinson, G., ... & Thijssen, D. H. (2012). Complete absence of evening melatonin increase in tetraplegics. The FASEB Journal, 26(7), 3059-3064.
	Avluk, O. C., Gurcay, E., Gurcay, A. G., Karaahmet, O. Z., Tamkan, U., & Cakci, A. (2014). Effects of chronic pain on function, depression, and sleep among patients with traumatic spinal cord injury. Annals of Saudi Medicine, 34(3), 211-216.
	Smit, C. A., Berenpas, F., de Groot, S., Stolwijk-Swuste, J. M., & Janssen, T. W. (2020). Feasibility of overnight electrical stimulation-induced muscle activation in people with a spinal cord injury. A Pilot study. Spinal cord series and cases, 6(1), 5.
	Panuccio, F., Galeoto, G., Marquez, M. A., Grassi, M. L., Scialpi, A., Tofani, M., & Berardi, A. (2020). General sleep disturbance scale (GSDS-IT) in people with spinal cord injury: a psychometric study. Spinal Cord, 58(11), 1183-1188.
	Sankari, A., Martin, J. L., Bascom, A. T., Mitchell, M. N., & Badr, M. S. (2015). Identification and treatment of sleep-disordered breathing in chronic spinal cord injury. Spinal cord, 53(2), 145-149.
	Hultén, V. D. T., Biering-Sørensen, F., Jørgensen, N. R., & Jennum, P. J. (2018). Melatonin and cortisol in individuals with spinal cord injury. Sleep Medicine, 51, 92-98.
	Zeitzer, J. M., Ku, B., Ota, D., & Kiratli, B. J. (2014). Randomized controlled trial of pharmacological replacement of melatonin for sleep disruption in individuals with tetraplegia. The journal of spinal cord medicine, 37(1), 46-53.
	Sankari, A., Bascom, A., Oomman, S., & Badr, M. S. (2014). Sleep disordered breathing in chronic spinal cord injury. Journal of Clinical Sleep Medicine, 10(1), 65-72.
	Aydin, T., Öneş, K., Kesiktaş, F. N., Corum, M., Kalaoğlu, E., & Karacan, I. (2020). Sleep quality in individuals with short—duration chronic spinal cord injury. International Journal of Rehabilitation Research, 43(4), 369-375.
	PM-PAC
	Chang, F. H., Ni, P., Coster, W. J., Whiteneck, G. G., & Jette, A. M. (2016). Measurement properties of a modified measure of participation for persons with spinal cord injury. The Journal of Spinal Cord Medicine, 39(4), 476-483.
	Noonan, V., Kopec, J., Mâsse, L., & Dvorak, M. (2010). Measuring participation among persons with spinal cord injury: comparison of three instruments. Topics in Spinal Cord Injury Rehabilitation, 15(4), 49-62.
	Positive and Negative Affect Schedule PANAS
	Wilson, C. S., Forchheimer, M., Heinemann, A. W., Warren, A. M., & McCullumsmith, C. (2017). Assessment of the relationship of spiritual well-being to depression and quality of life for persons with spinal cord injury. Disability and rehabilitation, 39(5), 491-496.
	Geyh, S., Kunz, S., Müller, R., & Peter, C. (2016). Describing functioning and health after spinal cord injury in the light of psychological-personal factors. Journal of rehabilitation medicine, 48(2), 219-234.
	Thompkins, A. M., Adkins, S. J., Leopard, M., Spencer, C., Bentley, D., Bolden, L., ... & Schwebel, D. C. (2019). Dogs as an adjunct to therapy: Effects of animal-assisted therapy on rehabilitation following spinal cord injury. Anthrozoös, 32(5), 679-690.
	Müller, R., Gertz, K. J., Molton, I. R., Terrill, A. L., Bombardier, C. H., Ehde, D. M., & Jensen, M. P. (2016). Effects of a tailored positive psychology intervention on well-being and pain in individuals with chronic pain and a physical disability. The Clinical journal of pain, 32(1), 32-44.
	Curtis, K. J., Hitzig, S. L., Leong, N., Wicks, C. E., Ditor, D. S., & Katz, J. (2015). Evaluation of a modified yoga program for persons with spinal cord injury. Therapeutic recreation journal, 49(2), 97.
	Siegrist, J., Tough, H., Brinkhof, M. W., Fekete, C., & SwiSCI study group. (2020). Failed reciprocity in social exchange and wellbeing: evidence from a longitudinal dyadic study in the disability setting. Psychology & health, 35(9), 1134-1150.
	Fekete, C., Brinkhof, M. W., Tough, H., & Siegrist, J. (2017). Longitudinal study of social participation and well-being among persons with spinal cord injury and their partners (pro-WELL). BMJ open, 7(1), e011597.
	Furrer, A., Michel, G., Terrill, A. L., Jensen, M. P., & Müller, R. (2019). Modeling subjective well-being in individuals with chronic pain and a physical disability: the role of pain control and pain catastrophizing. Disability and rehabilitation, 41(5), 498-507.
	Peter, C., Schulenberg, S. E., Buchanan, E. M., Prodinger, B., & Geyh, S. (2016). Rasch analysis of measurement instruments capturing psychological personal factors in persons with spinal cord injury. Journal of Rehabilitation Medicine, 48(2), 175-188.
	Quale, A. J., & Schanke, A. K. (2010). Resilience in the face of coping with a severe physical injury: a study of trajectories of adjustment in a rehabilitation setting. Rehabilitation psychology, 55(1), 12.
	Protas, E. J., Holmes, S. A., Qureshy, H., Johnson, A., Lee, D., & Sherwood, A. M. (2001). Supported treadmill ambulation training after spinal cord injury: a pilot study. Archives of physical medicine and rehabilitation, 82(6), 825-831.
	Fekete, C., Siegrist, J., Tough, H., & Brinkhof, M. W. G. (2018). Work and family conflicts in employees with spinal cord injury and their caregiving partners. Spinal cord, 56(1), 63-70.
	Positive and Negative Affect Scale Short form PANAS-S
	Fekete, C., Tough, H., Brinkhof, M. W., & Siegrist, J. (2019). Does well-being suffer when control in productive activities is low? A dyadic longitudinal analysis in the disability setting. Journal of psychosomatic research, 122, 13-23.
	Posttraumatic Cognitions Inventory PTCI
	Schönenberg, M., Reimitz, M., Jusyte, A., Maier, D., Badke, A., & Hautzinger, M. (2014). Depression, posttraumatic stress, and risk factors following spinal cord injury. International journal of behavioral medicine, 21, 169-176.
	Posttraumatic Diagnostic Scale PDS
	Boyer, B. A., Nowcid, C. A., & Ware, C. (2012). Functional independence in pediatric-onset spinal cord injury: Two levels of mediation. Rehabilitation Psychology, 57(4), 328.
	Boyer, B. A., Knolls, M. L., Kafkalas, C. M., Tollen, L. G., & Swartz, M. (2000). Prevalence and relationships of posttraumatic stress in families experiencing pediatric spinal cord injury. Rehabilitation Psychology, 45(4), 339.
	Mona, L., Cameron, R., Lesondak, L., & Norris, F. (2000). Posttraumatic stress disorder symptomatology in men and women with spinal cord injury. Topics in Spinal Cord Injury Rehabilitation, 6(1), 76-86.
	Posttraumatic Stress Disorder Checklist PCL
	Chung, M. C., Preveza, E., Papandreou, K., & Prevezas, N. (2007). Locus of control among spinal cord injury patients with different levels of posttraumatic stress disorder. Psychiatry research, 152(2-3), 253-260.
	Chung, M. C., Preveza, E., Papandreou, K., & Prevezas, N. (2006). The relationship between posttraumatic stress disorder following spinal cord injury and locus of control. Journal of affective disorders, 93(1-3), 229-232.
	Posttraumatic Stress Disorder Checklist civilian
	Li, J., Reinhardt, J. D., & Feng, X. (2020). Physical function, post-traumatic stress disorder, and quality of life in persons with spinal cord injury caused by the Wenchuan earthquake versus nondisaster trauma: a cross-sectional modeling study. Spinal Cord, 58(5), 616-625.
	Hassouneh, D., Hanson, G., Perrin, N., & McNeff, E. (2008). Abuse and Health in Individuals with Spinal Cord Injury and Dysfunction. Journal of Rehabilitation, 74(3).
	Posttraumatic Growth Inventory PTGI
	Pollard, C., & Kennedy, P. (2007). A longitudinal analysis of emotional impact, coping strategies and post‐traumatic psychological growth following spinal cord injury: A 10‐year review. British journal of health psychology, 12(3), 347-362.
	Byra, S. (2022). Associations between post-traumatic growth and wisdom in people with long-term paraplegia–the role of disability appraisals and participation. Disability and Rehabilitation, 44(14), 3510-3517.
	Byra, S. (2019). Basic hope and posttraumatic growth in people with traumatic paraplegia—the mediating effect of acceptance of disability. Spinal Cord, 57(4), 301-307.
	Byra, S. (2016). Posttraumatic growth in people with traumatic long-term spinal cord injury: predictive role of basic hope and coping. Spinal Cord, 54(6), 478-482.
	Wang, Y., Xie, H., & Zhao, X. (2018). Psychological morbidities and positive psychological outcomes in people with traumatic spinal cord injury in Mainland China. Spinal Cord, 56(7), 704-711.
	Wang, Y., Zhao, X., & Xie, H. (2019). Quality of life and its predictors in people with traumatic spinal cord injury in mainland China. Spinal Cord, 57(9), 739-746.
	Min, J. A., Lee, C. U., Hwang, S. I., Shin, J. I., Lee, B. S., Han, S. H., ... & Chae, J. H. (2014). The moderation of resilience on the negative effect of pain on depression and post-traumatic growth in individuals with spinal cord injury. Disability and rehabilitation, 36(14), 1196-1202.
	Posttraumatic Growth Inventory Short Form PTGI-SF
	Kunz, S., Joseph, S., Geyh, S., & Peter, C. (2018). Coping and posttraumatic growth: A longitudinal comparison of two alternative views. Rehabilitation psychology, 63(2), 240.
	Kunz, S., Fellinghauer, C., & Peter, C. (2019). Measuring posttraumatic growth and depreciation after spinal cord injury: A Rasch analysis. Rehabilitation Psychology, 64(4), 407.
	Kunz, S., Joseph, S., Geyh, S., & Peter, C. (2017). Posttraumatic growth and adjustment to spinal cord injury: Moderated by posttraumatic depreciation?. Psychological Trauma: Theory, Research, Practice, and Policy, 9(4), 434.
	Primary care screen
	Boals, A., Trost, Z., Berntsen, D., Nowlin, L., Wheelis, T., & Monden, K. R. (2017). Event centrality as a unique predictor of posttraumatic stress symptoms and perceived disability following spinal cord injury. Spinal Cord, 55(11), 1023-1027.
	Problem Solving Inventory PSI
	Soendergaard, P. L., Wolffbrandt, M. M., Biering-Sørensen, F., Nordin, M., Schow, T., Arango-Lasprilla, J. C., & Norup, A. (2019). A manual-based family intervention for families living with the consequences of traumatic injury to the brain or spinal cord: a study protocol of a randomized controlled trial. Trials, 20(1), 1-11.
	Stevens, L. F., Lehan, T., Durán, M. A. S., Plaza, S. L. O., & Arango-Lasprilla, J. C. (2016). Pilot study of a newly developed intervention for families facing serious injury. Topics in Spinal Cord Injury Rehabilitation, 22(1), 49-59.
	Tansey, T. N., Bezyak, J., Kaya, C., Ditchman, N., & Catalano, D. (2017). Resilience and quality of life: An investigation of Kumpfer’s resilience model with persons with spinal cord injuries. Rehabilitation Counseling Bulletin, 60(3), 163-174.
	Profile of Moods States
	Wardell, D. W., Rintala, D. H., Duan, Z., & Tan, G. (2006). A pilot study of healing touch and progressive relaxation for chronic neuropathic pain in persons with spinal cord injury. Journal of Holistic Nursing, 24(4), 231-240.
	Tamplin, J., Baker, F. A., Grocke, D., Brazzale, D. J., Pretto, J. J., Ruehland, W. R., ... & Berlowitz, D. J. (2013). Effect of singing on respiratory function, voice, and mood after quadriplegia: a randomized controlled trial. Archives of physical medicine and rehabilitation, 94(3), 426-434.
	Sato, G., Osumi, M., & Morioka, S. (2017). Effects of wheelchair propulsion on neuropathic pain and resting electroencephalography after spinal cord injury. Journal of Rehabilitation Medicine, 49(2), 136-143.
	Lovas, J., Tran, Y., Middleton, J., Bartrop, R., Moore, N., & Craig, A. (2017). Managing pain and fatigue in people with spinal cord injury: a randomized controlled trial feasibility study examining the efficacy of massage therapy. Spinal Cord, 55(2), 162-166.
	Wollaars, M. M., Post, M. W., van Asbeck, F. W., & Brand, N. (2007). Spinal cord injury pain: the influence of psychologic factors and impact on quality of life. The Clinical journal of pain, 23(5), 383-391.
	Muraki, S., Tsunawake, N., Hiramatsu, S., & Yamasaki, M. (2000). The effect of frequency and mode of sports activity on the psychological status in tetraplegics and paraplegics. Spinal cord, 38(5), 309-314.
	Psychological Global Well-being Index PGWBI
	Soler, M. D., Cruz-Almeida, Y., Saurí, J., & Widerström-Noga, E. G. (2013). Psychometric evaluation of the Spanish version of the MPI-SCI. Spinal cord, 51(7), 538-552.
	Giuliano, F., Rubio-Aurioles, E., Kennelly, M., Montorsi, F., Kim, E. D., Finkbeiner, A. E., ... & Vardenafil Study Group. (2008). Vardenafil improves ejaculation success rates and self-confidence in men with erectile dysfunction due to spinal cord injury.
	Psychological Needs Satisfaction in Exercise Scale
	Chemtob, K., Rocchi, M., Arbour-Nicitopoulos, K., Kairy, D., Fillion, B., & Sweet, S. N. (2019). Using tele-health to enhance motivation, leisure time physical activity, and quality of life in adults with spinal cord injury: A self-determination theory-based pilot randomized control trial. Psychology of Sport and Exercise, 43, 243-252.
	Psychosocial Impact of Assistive Devices scale PIADS
	Ding, D., Souza, A., Cooper, R. A., Fitzgerald, S. G., Cooper, R., Kelleher, A., & Boninger, M. L. (2008). A preliminary study on the impact of pushrim-activated power-assist wheelchairs among individuals with tetraplegia. American journal of physical medicine & rehabilitation, 87(10), 821-829.
	Psychosocial Adjustment to Illness Scale – Self-report questionnaire (PAIS-SR)
	Wu, M. Y., & Chan, F. (2007). Psychosocial adjustment patterns of persons with spinal cord injury in Taiwan. Disability and rehabilitation, 29(24), 1847-1857.
	Barone, S. H., & Waters, K. (2012). Coping and adaptation in adults living with spinal cord injury. Journal of Neuroscience Nursing, 44(5), 271-283.
	PTSD questionnaire
	Gruener, H., Zeilig, G., Laufer, Y., Blumen, N., & Defrin, R. (2018). Increased psychological distress among individuals with spinal cord injury is associated with central neuropathic pain rather than the injury characteristics. Spinal cord, 56(2), 176-184.
	Purdue Post-Traumatic Stress Disorder - Revised scale PPTSD-R
	Martz, E. (2005). Associations and Predictors of Posttraumatic Stress Levels According to Person-Related, Disability-Related, and Trauma-Related Variables Among Individuals With Spinal Cord Injuries. Rehabilitation Psychology, 50(2), 149.
	Livneh, H., & Martz, E. (2014). Coping strategies and resources as predictors of psychosocial adaptation among people with spinal cord injury. Rehabilitation psychology, 59(3), 329.
	Martz, E. (2004). Do post-traumatic stress symptoms predict reactions of adaptation to disability after a sudden-onset spinal cord injury?. International Journal of Rehabilitation Research, 27(3), 185-194.
	Cao, Y., Li, C., Newman, S., Lucas, J., Charlifue, S., & Krause, J. S. (2017). Posttraumatic stress disorder after spinal cord injury. Rehabilitation psychology, 62(2), 178.
	Krause, J. S., Saunders, L. L., & Newman, S. (2010). Posttraumatic stress disorder and spinal cord injury. Archives of physical medicine and rehabilitation, 91(8), 1182-1187.
	Martz, E., Livneh, H., Priebe, M., Wuermser, L. A., & Ottomanelli, L. (2005). Predictors of psychosocial adaptation among people with spinal cord injury or disorder. Archives of physical medicine and rehabilitation, 86(6), 1182-1192.
	Livneh, H., & Martz, E. (2011). The impact of perceptions of health control and coping modes on negative affect among individuals with spinal cord injuries. Journal of clinical psychology in medical settings, 18, 243-256.
	Purpose In Life scale PIL
	Krause, J. S., & Edles, P. A. (2014). Injury perceptions, hope for recovery, and psychological status after spinal cord injury. Rehabilitation psychology, 59(2), 176.
	Peter, C., Müller, R., Cieza, A., Post, M. W., van Leeuwen, C. M., Werner, C. S., & Geyh, S. (2014). Modeling life satisfaction in spinal cord injury: the role of psychological resources. Quality of Life Research, 23, 2693-2705.
	Krause, J. S., Carter, R., Zhai, Y., & Reed, K. (2009). Psychologic factors and risk of mortality after spinal cord injury. Archives of Physical Medicine and Rehabilitation, 90(4), 628-633.
	Krause, J. S., Cao, Y., & DiPiro, N. (2020). Psychological factors and risk of mortality after spinal cord injury. The Journal of Spinal Cord Medicine, 43(5), 667-675.
	Peter, C., Müller, R., Post, M. W., van Leeuwen, C. M., Werner, C. S., Geyh, S., & SwiSCI Study Group. (2014). Psychological resources, appraisals, and coping and their relationship to participation in spinal cord injury: a path analysis. Archives of Physical Medicine and Rehabilitation, 95(9), 1662-1671.
	Thompson, N. J., Coker, J., Krause, J. S., & Henry, E. (2003). Purpose in life as a mediator of adjustment after spinal cord injury. Rehabilitation psychology, 48(2), 100.
	Goraczko, A., Zurek, G., Lachowicz, M., & Zurek, A. (2021). Purpose in life of elite athletes after spinal cord injury. International Journal of Environmental Research and Public Health, 18(11), 5563.
	Gemperli, A., Brach, M., Debecker, I., Eriks-Hoogland, I., Scheel-Sailer, A., & Ronca, E. (2021). Utilization of health care providers by individuals with chronic spinal cord injury. Spinal Cord, 59(4), 373-380.
	Purpose In Life scale short form
	Peter, C., Müller, R., Post, M. W., van Leeuwen, C., Werner, C. S., & Geyh, S. (2015). Depression in spinal cord injury: Assessing the role of psychological resources. Rehabilitation Psychology, 60(1), 67.
	Geyh, S., Kunz, S., Müller, R., & Peter, C. (2016). Describing functioning and health after spinal cord injury in the light of psychological-personal factors. Journal of rehabilitation medicine, 48(2), 219-234.
	Braunwalder, C., Müller, R., Kunz, S., Tough, H., Landmann, G., & Fekete, C. (2021). Psychosocial resources and chronic pain in individuals with spinal cord injury: evidence from the second Swiss national community survey. Spinal cord, 59(4), 410-418.
	Peter, C., Schulenberg, S. E., Buchanan, E. M., Prodinger, B., & Geyh, S. (2016). Rasch analysis of measurement instruments capturing psychological personal factors in persons with spinal cord injury. Journal of Rehabilitation Medicine, 48(2), 175-188.
	Rauch, A., Hinrichs, T., & Cieza, A. (2017). Associations with being physically active and the achievement of WHO recommendations on physical activity in people with spinal cord injury. Spinal Cord, 55(3), 235-243.
	QPSNordic34+
	Sandsjö, L., Valtonen, K., Grundell, L. O., Karlsson, A. K., & Viikari-Juntura, E. (2008). Assessment of working conditions and implementation of changes among employees with spinal cord lesion–a case series. Journal of Vocational Rehabilitation, 28(2), 121-128.
	QoL-feedback short form
	Anneken, V., Hanssen-Doose, A., Hirschfeld, S., Scheuer, T., & Thietje, R. (2010). Influence of physical exercise on quality of life in individuals with spinal cord injury. Spinal cord, 48(5), 393-399.
	Quadriplegia Index of Function QDI
	Mulcahey, M. J., Betz, R. R., Kozin, S. H., Smith, B. T., Hutchinson, D., & Lutz, C. (2004). Implantation of the Freehand System® during initial rehabilitation using minimally invasive techniques. Spinal Cord, 42(3), 146-155.
	Quality of Life and Individual Needs Assessment Questionnaire
	Kennedy, P., & Rogers, B. (2000). Reported quality of life of people with spinal cord injuries: a longitudinal analysis of the first 6 months post-discharge. Spinal Cord, 38(8), 498-503.
	Quality of Life in Neurological Disorders Ability to Participate in Social Roles and Activities
	Kirby, R. L., Worobey, L. A., Cowan, R., Pedersen, J. P., Heinemann, A. W., Dyson-Hudson, T. A., ... & Boninger, M. L. (2016). Wheelchair skills capacity and performance of manual wheelchair users with spinal cord injury. Archives of physical medicine and rehabilitation, 97(10), 1761-1769.
	Quality of Life in Neurological Disorders Satisfaction with Social Roles and Activities
	Kirby, R. L., Worobey, L. A., Cowan, R., Pedersen, J. P., Heinemann, A. W., Dyson-Hudson, T. A., ... & Boninger, M. L. (2016). Wheelchair skills capacity and performance of manual wheelchair users with spinal cord injury. Archives of physical medicine and rehabilitation, 97(10), 1761-1769.
[truncated: 1,017 more rows]

## Sheet: PROMIS
	PROMIS Ability to participate in social roles
	Wilroy, J. D., Lai, B., Davlyatov, G., Mehta, T., Thirumalai, M., & Rimmer, J. H. (2021). Correlates of adherence in a home-based, self-managed exercise program tailored to wheelchair users with spinal cord injury. Spinal Cord, 59(1), 55-62.
	Kuzu, D., Troost, J. P., Carlozzi, N. E., Ehde, D. M., Molton, I. R., & Kratz, A. L. (2022). How Do Fluctuations in Pain, Fatigue, Anxiety, Depressed Mood, and Perceived Cognitive Function Relate to Same-Day Social Participation in Individuals With Spinal Cord Injury?. Archives of physical medicine and rehabilitation, 103(3), 385-393.
	PROMIS Ability to participate in social roles and activities CAT
	Kersey, J., Terhorst, L., Heinemann, A. W., Hammel, J., Baum, C., McCue, M., & Skidmore, E. R. (2022). Construct validity of the enfranchisement scale of the community participation indicators. Clinical Rehabilitation, 36(2), 263-271.
	PROMIS Ability to participate in social roles and activities short form 4-item
	Han, A., Yuen, H. K., & Wilroy, J. D. (2022). Exploring associations of psychological inflexibility with depressive symptoms, anxiety, and stress in individuals living with a spinal cord injury: A cross-sectional study. Rehabilitation psychology, 67(2), 170.
	PROMIS Ability to participate in social roles and activities short form
	Hreha, K. P., Smith, A. E., Wong, J. L., Mroz, T. M., Fogelberg, D. J., & Molton, I. (2019). Impact of secondary health conditions on social role participation for a long-term physical disability cohort. Psychology, health & medicine, 24(10), 1159-1170.
	PROMIS Adult satisfaction with participation in social roles short form v.1
	Kratz, A. L., Hirsh, A. T., Ehde, D. M., & Jensen, M. P. (2013). Acceptance of pain in neurological disorders: associations with functioning and psychosocial well-being. Rehabilitation Psychology, 58(1), 1.
	PROMIS Anger SF8a
	Kisala, P. A., Boulton, A. J., Cohen, M. L., Slavin, M. D., Jette, A. M., Charlifue, S., ... & Tulsky, D. S. (2019). Interviewer-versus self-administration of PROMIS® measures for adults with traumatic injury. Health psychology, 38(5), 435.
	PROMIS Anxiety
	Battalio, S. L., Glette, M., Alschuler, K. N., & Jensen, M. P. (2018). Anxiety, depression, and function in individuals with chronic physical conditions: A longitudinal analysis. Rehabilitation psychology, 63(4), 532.
	Carlozzi, N. E., Graves, C. M., Troost, J. P., Ehde, D. M., Miner, J. A., & Kratz, A. L. (2021). Association of physical and mental symptoms with cognition in people with spinal cord injury. Rehabilitation psychology, 66(4), 532.
	Wilroy, J. D., Lai, B., Davlyatov, G., Mehta, T., Thirumalai, M., & Rimmer, J. H. (2021). Correlates of adherence in a home-based, self-managed exercise program tailored to wheelchair users with spinal cord injury. Spinal Cord, 59(1), 55-62.
	Kuzu, D., Troost, J. P., Carlozzi, N. E., Ehde, D. M., Molton, I. R., & Kratz, A. L. (2022). How Do Fluctuations in Pain, Fatigue, Anxiety, Depressed Mood, and Perceived Cognitive Function Relate to Same-Day Social Participation in Individuals With Spinal Cord Injury?. Archives of physical medicine and rehabilitation, 103(3), 385-393.
	PROMIS Anxiety short form
	Battalio, S. L., Huffman, S. E., & Jensen, M. P. (2020). Longitudinal associations between physical activity, anxiety, and depression in adults with long-term physical disabilities. Health Psychology, 39(6), 529.
	Amtmann, D., Bamer, A. M., Cook, K. F., Askew, R. L., Noonan, V. K., & Brockway, J. A. (2012). University of Washington self-efficacy scale: A new self-efficacy scale for people with disabilities. Archives of physical medicine and rehabilitation, 93(10), 1757-1765.
	Battalio, S. L., Tang, C. L., & Jensen, M. P. (2020). Resilience and function in adults with chronic physical disabilities: a cross-lagged panel design. Annals of Behavioral Medicine, 54(5), 297-307.
	PROMIS Anxiety short form 4a
	Morgan, K., Heeb, R., Walker, K., Tucker, S., & Hollingsworth, H. (2022). Impact of the COVID-19 pandemic on psychosocial health of persons with spinal cord injury: investigation of experiences and needed resources. Topics in Spinal Cord Injury Rehabilitation, 28(2), 185-195.
	PROMIS Anxiety SF8a
	Kisala, P. A., Boulton, A. J., Cohen, M. L., Slavin, M. D., Jette, A. M., Charlifue, S., ... & Tulsky, D. S. (2019). Interviewer-versus self-administration of PROMIS® measures for adults with traumatic injury. Health psychology, 38(5), 435.
	PROMIS Cognitive abilities
	Carlozzi, N. E., Graves, C. M., Troost, J. P., Ehde, D. M., Miner, J. A., & Kratz, A. L. (2021). Association of physical and mental symptoms with cognition in people with spinal cord injury. Rehabilitation psychology, 66(4), 532.
	PROMIS Cognitive function CAT
	Carlozzi, N. E., Troost, J. P., Singhal, N., Ehde, D. M., Bakshi, R., Molton, I. R., ... & Kratz, A. L. (2021). The association between medication use and cognitive performance in people with SCI. Rehabilitation Psychology, 66(4), 541.
	Carlozzi, N. E., Troost, J. P., Molton, I. R., Ehde, D. M., Freedman, J., Cao, J., ... & Kratz, A. L. (2022). The association between sleep and cognitive function in people with spinal cord injury (SCI). Rehabilitation Psychology.
	PROMIS Cognitive function abilites
	Kuzu, D., Troost, J. P., Carlozzi, N. E., Ehde, D. M., Molton, I. R., & Kratz, A. L. (2022). How Do Fluctuations in Pain, Fatigue, Anxiety, Depressed Mood, and Perceived Cognitive Function Relate to Same-Day Social Participation in Individuals With Spinal Cord Injury?. Archives of physical medicine and rehabilitation, 103(3), 385-393.
	PROMIS Cognitive function short form 8a
	Clark, J. M., Twamley, E. W., & Krause, J. S. (2021). Mental health, pain, and sleep factors associated with subjective cognitive difficulties in individuals with spinal cord injury. Rehabilitation Psychology, 66(3), 248.
	PROMIS Companionship short form 4a
[truncated: 190 more rows]

## Sheet: SCI-QoL
	Spinal cord injury quality of life independence SCI-QOL
[truncated: 48 more rows]

## Sheet: International SCI
	International spinal cord injury basic core data set
[truncated: 43 more rows]
